# Supplementary material for: Genome survey and high-density genetic map construction provide genomic and genetic resources for the Pacific White Shrimp Litopenaeus vannamei
Source: Sci Rep. 2015 Oct 27;5:15612. doi: 10.1038/srep15612 (PMC4621519; doi:10.1038/srep15612)
Supplement: Supplementary Data S1 [file srep15612-s2.xls]

## Sheet: Sheet1
Supplenmentary Data S1:Information of Sex-averaged linkage map of L.vannamei.
LG10.sexAver.map
Marker Name	Position(cM)
Marker2933	0
Marker12403	0
Marker9444	0.053
Marker19974	0.188
Marker12086	0.55
Marker22660	1.564
Marker53616	2.318
Marker20248	2.591
Marker75421	2.591
Marker33302	5.142
Marker55726	6.587
Marker6459	9.256
Marker57987	9.429
Marker10362	12.809
Marker3106	14.4
Marker7314	14.618
Marker9922	16.224
Marker14418	16.224
Marker6087	16.224
Marker113	22.315
Marker16766	28.2
Marker17564	33.009
Marker13690	34.96
Marker26090	34.96
Marker6050	34.96
Marker2407	34.96
Marker7202	34.96
Marker76091	35.951
Marker74341	36.024
Marker19555	36.437
Marker36502	36.688
Marker23518	36.688
Marker4563	37.359
Marker26093	37.359
Marker81989	37.797
Marker3059	37.849
Marker11918	37.849
Marker11977	37.849
Marker78375	38.116
Marker25106	38.306
Marker3527	38.306
Marker694	38.306
Marker1553	38.356
Marker23235	38.356
Marker21986	38.416
Marker9956	38.434
Marker12928	38.51
Marker2045	38.51
Marker8732	38.655
Marker1438	38.655
Marker1801	38.655
Marker88731	38.837
Marker31975	39.05
Marker57418	39.264
Marker34490	39.264
Marker8810	39.264
Marker15023	39.264
Marker42581	39.264
Marker739	39.264
Marker18507	39.264
Marker2318	39.264
Marker4564	39.264
Marker23436	39.264
Marker4036	39.264
Marker7605	39.264
Marker25529	39.391
Marker17948	39.556
Marker86553	39.786
Marker30428	39.85
Marker18842	39.88
Marker79872	39.917
Marker29168	39.939
Marker13286	40.013
Marker18772	40.108
Marker7430	40.127
Marker52063	40.383
Marker21760	40.44
Marker11271	40.613
Marker13549	40.737
Marker1029	40.737
Marker9644	40.836
Marker17067	40.836
Marker13809	40.836
Marker3830	40.836
Marker5970	41.179
Marker28191	41.179
Marker13870	41.179
Marker15579	41.31
Marker16466	41.395
Marker7631	41.529
Marker11469	41.553
Marker14216	41.71
Marker11088	41.71
Marker11052	41.71
Marker8783	41.71
Marker2016	41.71
Marker3702	41.71
Marker31396	41.74
Marker9778	41.893
Marker3083	42.005
Marker7659	42.367
Marker14436	42.533
Marker19449	43.262
Marker65767	43.289
Marker24173	43.396
Marker19053	43.84
Marker24135	44.089
Marker32105	44.917
Marker80757	45.234
Marker6806	45.423
Marker1406	45.801
Marker22637	46.996
Marker22366	47.199
Marker12190	47.698
Marker38021	47.766
Marker38116	48.057
Marker14220	48.057
Marker4926	48.248
Marker23755	48.382
Marker35294	48.659
Marker46667	50.794
Marker10359	52.536
Marker33865	53.989
Marker39382	56.291
Marker6465	56.291
Marker25550	57.334
Marker57437	57.554
Marker21430	62.139
Marker1946	63.02
Marker1933	75.868
Marker3935	76.049
Marker77713	78.848
Marker19618	85.207
Marker9427	86.662
Marker1725	86.662
Marker1405	86.662
Marker2649	86.724
Marker20709	86.956
Marker6606	86.956
Marker7972	86.956
Marker14196	87.182
Marker17570	87.182
Marker16286	87.182
LG11.sexAver.map
Marker Name	Position(cM)
Marker10297	0
Marker5491	0
Marker67943	0
Marker6448	0
Marker3220	0
Marker31560	0
Marker12968	0
Marker6010	9.958
Marker41277	10.049
Marker76489	11.405
Marker3489	11.411
Marker47109	11.639
Marker7083	14.338
Marker12327	14.454
Marker18801	14.971
Marker25675	15.687
Marker5494	16.777
Marker3360	17.249
Marker13546	17.624
Marker77392	20.243
Marker791	21.231
Marker12865	21.231
Marker51461	23.68
Marker11227	26.199
Marker9990	26.699
Marker7784	26.929
Marker8100	30.111
Marker18184	31.962
Marker20836	32.009
Marker2551	32.689
Marker37149	34.635
Marker12658	36.317
Marker13638	38.766
Marker20246	38.989
Marker13749	39.033
Marker35452	39.219
Marker2908	39.469
Marker24147	39.469
Marker2381	39.488
Marker206	40.017
Marker24798	43.655
Marker38802	44.542
Marker36536	44.594
Marker27079	44.695
Marker21019	44.909
Marker16490	44.926
Marker44685	45.385
Marker14856	45.905
Marker6070	46.19
Marker9305	46.197
Marker86846	46.342
Marker11118	46.466
Marker38419	46.494
Marker31930	46.51
Marker5200	46.511
Marker7413	46.511
Marker30366	46.511
Marker5160	46.511
Marker30192	46.511
Marker2892	46.693
Marker6714	46.693
Marker6584	46.693
Marker34012	47.04
Marker1960	47.065
Marker41006	47.138
Marker21594	47.144
Marker7122	47.453
Marker4896	47.453
Marker4711	48.455
Marker7266	48.455
Marker10838	48.893
Marker7084	48.939
Marker3973	48.939
Marker1349	49.433
Marker30301	49.433
Marker11665	49.433
Marker1339	49.433
Marker6179	49.433
Marker44702	49.588
Marker24678	49.633
Marker29086	49.736
Marker17082	49.795
Marker25244	49.795
Marker24464	49.909
Marker18692	49.909
Marker7825	49.909
Marker3911	49.909
Marker15219	50.39
Marker164	50.39
Marker6918	50.39
Marker8465	50.401
Marker16067	50.401
Marker29963	50.401
Marker6534	50.401
Marker72374	50.838
Marker18035	53.692
Marker2248	54.051
Marker23898	54.371
Marker4401	54.452
Marker20417	54.452
Marker42883	58.262
Marker1167	59.045
Marker47919	62.993
Marker23955	63.561
Marker25321	63.788
Marker24585	63.878
Marker7899	64.173
Marker22285	64.173
Marker5670	65.072
Marker17555	65.072
LG12.sexAver.map
Marker Name	Position(cM)
Marker8427	0
Marker36603	0
Marker9117	1.289
Marker17016	1.291
Marker4526	1.924
Marker16014	2.014
Marker24792	9.536
Marker33755	14.182
Marker91728	15.283
Marker89282	24.676
Marker4340	24.692
Marker41688	29.306
Marker73612	29.96
Marker37060	29.984
Marker13595	33.785
Marker48304	35.346
Marker11148	37.159
Marker12085	40.611
Marker31477	41.458
Marker28584	42.206
Marker10396	42.492
Marker41459	44.118
Marker20335	45.795
Marker30319	45.939
Marker38088	45.984
Marker13793	47.257
Marker12911	47.404
Marker90217	47.676
Marker3133	47.676
Marker24035	48.8
Marker28275	49.12
Marker30070	49.12
Marker6962	49.316
Marker17193	49.316
Marker13153	49.316
Marker23375	49.38
Marker11962	49.38
Marker15281	49.384
Marker10848	49.409
Marker42661	49.709
Marker11132	49.746
Marker2621	49.896
Marker21368	49.896
Marker3836	49.896
Marker3794	49.896
Marker3481	49.896
Marker5962	49.896
Marker5118	49.896
Marker27823	50.014
Marker22499	50.022
Marker666	50.029
Marker4605	50.029
Marker19464	50.029
Marker28515	50.029
Marker279	50.03
Marker5906	50.03
Marker4494	50.098
Marker3223	50.098
Marker8510	50.164
Marker711	50.261
Marker42504	50.271
Marker2797	50.271
Marker12608	50.666
Marker67687	50.896
Marker33350	55.044
Marker25660	55.378
Marker35345	55.494
Marker12206	55.692
Marker50457	55.909
Marker20904	56.027
Marker54067	56.251
Marker19981	56.329
Marker79961	57.182
Marker14690	61.26
Marker17576	61.69
Marker1340	62.28
Marker4816	63.398
Marker27122	65.071
Marker16117	65.251
Marker7975	69.338
Marker6988	69.564
Marker2755	69.564
Marker51568	70.287
Marker40058	73.777
Marker30489	73.979
Marker25889	74.022
Marker21224	74.833
Marker81539	74.972
Marker9807	78.972
Marker71359	78.972
Marker49135	83.051
Marker36757	83.642
LG13.sexAver.map
Marker Name	Position(cM)
Marker24877	0
Marker39445	0.487
Marker9857	1.095
Marker14758	1.891
Marker45608	4.187
Marker30287	4.329
Marker11849	12.003
Marker21108	17.009
Marker17949	21.192
Marker15680	21.876
Marker30208	22.68
Marker3238	25.25
Marker753	28.794
Marker36527	30.318
Marker16200	30.669
Marker20169	31.43
Marker80234	31.462
Marker11288	31.819
Marker1958	31.863
Marker20996	31.863
Marker3124	32.043
Marker25939	32.672
Marker58339	32.733
Marker18344	32.823
Marker38208	33.061
Marker24202	33.744
Marker3659	34.332
Marker41103	34.332
Marker12776	34.372
Marker17828	34.372
Marker23486	34.372
Marker30635	35.582
Marker7394	35.78
Marker20215	35.935
Marker25895	35.935
Marker6958	35.935
Marker11915	35.983
Marker9966	38.668
Marker11921	38.684
Marker3590	39.064
Marker20030	39.194
Marker2561	39.258
Marker30689	39.757
Marker74594	39.835
Marker43847	40.193
Marker12401	40.776
Marker11780	40.776
Marker11833	40.776
Marker14233	40.776
Marker6443	40.813
Marker31860	41.203
Marker31867	41.256
Marker19280	41.256
Marker24136	41.414
Marker1261	41.457
Marker28407	41.513
Marker18010	41.619
Marker41501	41.729
Marker38140	42.404
Marker10745	42.981
Marker19119	43.112
Marker15517	43.195
Marker13516	43.383
Marker12524	43.757
Marker17556	43.757
Marker6165	43.757
Marker22444	43.764
Marker1362	43.764
Marker12509	44.786
Marker3743	44.818
Marker5106	44.818
Marker36845	44.818
Marker22928	44.825
Marker25114	45.077
Marker18673	45.119
Marker6722	45.138
Marker12374	45.143
Marker5639	45.344
Marker2065	45.35
Marker12350	45.35
Marker69573	45.35
Marker34604	45.35
Marker37026	45.365
Marker19094	45.445
Marker48351	45.854
Marker18203	45.868
Marker27993	45.868
Marker11716	45.868
Marker6034	45.885
Marker15031	45.885
Marker1913	45.91
Marker22523	45.919
Marker12264	45.934
Marker13567	45.943
Marker31993	45.943
Marker26929	45.958
Marker18323	45.97
Marker1715	45.97
Marker8609	45.97
Marker15561	45.97
Marker19918	45.991
Marker16025	45.991
Marker11568	45.991
Marker26191	45.991
Marker24158	45.994
Marker16819	45.994
Marker56384	45.994
Marker4112	45.994
Marker18904	45.994
Marker1119	45.994
Marker11505	45.994
Marker23541	45.994
Marker14304	46.005
Marker17915	46.005
Marker42294	46.005
Marker6522	46.009
Marker14370	46.024
Marker12569	46.024
Marker253	46.052
Marker1683	46.052
Marker53106	46.068
Marker14489	46.114
Marker42867	46.131
Marker14964	46.438
Marker29528	46.54
Marker19014	46.798
Marker26730	46.798
Marker15222	46.798
Marker22625	47.173
Marker9142	47.182
Marker8248	47.182
Marker59420	47.338
Marker48006	47.363
Marker999	47.528
Marker1047	47.54
Marker3264	47.742
Marker29958	47.797
Marker45300	47.967
Marker44155	48.465
Marker6967	48.583
Marker6369	48.644
Marker14167	48.644
Marker16077	48.644
Marker659	49.309
Marker7454	49.309
Marker3092	49.454
Marker16692	49.529
Marker41134	49.529
Marker11819	49.55
Marker14630	49.55
Marker33158	49.992
Marker9208	50.057
Marker18635	50.333
Marker411	50.44
Marker59008	50.732
Marker38011	52.659
Marker49520	52.757
Marker3909	52.886
Marker57467	53.505
Marker82340	53.871
Marker36947	54.32
Marker55008	54.724
Marker10312	56.048
Marker68877	56.297
Marker7233	62.745
Marker15686	64.051
Marker9045	64.323
Marker490	65.293
Marker18522	68.046
Marker17590	69.607
Marker7611	69.648
Marker1366	74.34
Marker30588	74.835
Marker13004	76.072
Marker27300	77.362
Marker54226	77.674
Marker869	78.148
Marker4829	80.279
Marker12997	80.856
Marker50954	82.61
Marker10592	85.27
Marker1053	89.773
Marker15652	90.082
Marker27793	91.59
Marker34029	92.353
Marker15354	94.282
LG14.sexAver.map
Marker Name	Position(cM)
Marker28889	0
Marker5504	1.318
Marker20681	3.309
Marker30877	3.754
Marker26113	4.083
Marker1651	12.477
Marker25549	12.7
Marker10080	12.751
Marker10707	12.882
Marker23634	12.882
Marker8094	12.883
Marker84911	12.954
Marker32477	13.086
Marker28992	13.991
Marker39902	15.611
Marker34993	15.626
Marker31274	15.792
Marker11975	15.792
Marker40423	15.792
Marker8088	15.792
Marker7032	21.359
LG15.sexAver.map
Marker Name	Position(cM)
Marker23924	0
Marker66848	0.117
Marker82447	2.135
Marker27587	2.88
Marker7679	2.88
Marker18025	2.977
Marker11762	3.314
Marker4258	3.758
Marker15129	3.834
Marker36885	3.944
Marker92324	4.082
Marker13645	4.262
Marker21477	4.309
Marker29461	4.642
Marker12218	4.753
Marker10647	4.753
Marker39746	6.212
Marker11498	7.491
Marker24543	7.596
Marker5451	8.419
Marker6200	8.419
Marker4383	8.419
Marker22029	8.616
Marker3260	8.616
Marker4630	8.634
Marker2191	9.101
Marker21918	9.101
Marker38376	10.876
Marker34660	11.082
Marker88916	11.776
Marker14159	12.026
Marker3351	12.112
Marker44339	12.272
Marker80362	12.662
Marker65461	12.779
Marker39359	12.791
Marker4809	13.085
Marker24064	13.096
Marker43269	13.155
Marker77979	13.182
Marker26691	13.257
Marker15754	13.257
Marker44376	13.311
Marker4583	13.349
Marker69128	13.615
Marker52299	13.944
Marker26548	14.011
Marker83359	14.045
Marker25394	14.108
Marker14465	14.375
Marker11781	14.809
Marker2452	14.809
Marker8804	15.181
Marker26495	15.238
Marker15152	15.373
Marker9072	15.377
Marker9092	15.864
Marker22257	16.308
Marker30173	17.183
Marker38636	17.352
Marker15261	17.857
Marker12703	17.857
Marker21644	17.857
Marker11157	17.857
Marker9386	17.857
Marker8278	17.857
Marker16223	18.135
Marker26150	20.208
Marker10696	20.37
Marker7616	20.37
Marker16848	20.37
Marker30508	20.37
Marker1428	20.37
Marker5374	20.37
Marker4109	20.37
Marker3037	20.37
Marker34242	20.379
Marker21752	20.379
Marker26471	20.618
Marker34768	20.869
Marker1537	20.869
Marker17141	20.869
Marker3805	20.869
Marker32793	21.36
Marker4581	21.36
Marker40389	21.36
Marker5526	21.36
Marker2104	21.36
Marker110	21.36
Marker6634	21.36
Marker2794	21.36
Marker9001	21.36
Marker85064	21.504
Marker10948	21.841
Marker34118	21.841
Marker974	21.841
Marker18376	21.841
Marker1176	21.841
Marker1035	21.841
Marker38269	21.841
Marker2812	21.841
Marker23091	21.841
Marker34614	22.333
Marker44494	22.483
Marker22714	22.507
Marker6645	23.489
Marker28852	25.885
Marker6105	26.684
Marker4150	26.684
Marker11909	26.684
Marker20316	26.792
Marker25583	27.01
Marker46960	28.096
Marker31362	28.899
Marker11854	29.075
Marker34193	29.59
Marker13473	30.019
Marker20048	30.019
Marker3352	30.228
Marker6108	30.228
Marker3073	30.228
Marker12200	30.228
Marker3473	30.267
Marker6484	30.267
Marker7172	30.267
Marker18391	30.267
Marker36479	30.267
Marker54978	30.439
Marker10586	32.152
Marker18093	35.693
Marker13505	35.846
Marker21100	36.802
Marker7829	37.291
Marker583	39.004
Marker2968	39.457
Marker21481	39.565
Marker43147	40.549
Marker34307	40.824
Marker6901	40.857
Marker21670	41.116
Marker12429	41.274
Marker5325	41.493
Marker3721	41.649
Marker36679	41.959
Marker15601	42.064
Marker32925	42.671
Marker20423	42.845
Marker28128	42.885
Marker15763	43.162
Marker82553	46.705
Marker39015	46.863
Marker33682	47.406
Marker50963	47.768
Marker7256	48.221
Marker26311	53.635
Marker10197	54.209
Marker2148	54.391
Marker1222	54.421
Marker15717	54.569
Marker14559	54.588
Marker3710	54.602
Marker13510	54.903
Marker27138	55.076
Marker22756	55.288
Marker21022	56.05
Marker21973	57.824
Marker52795	57.975
Marker22266	58.701
Marker182	58.86
Marker103	59.368
Marker28739	59.407
Marker9988	59.542
Marker61326	59.582
Marker43987	60.113
Marker44753	60.143
Marker20732	60.688
Marker61232	61.39
Marker12467	61.668
Marker32701	62.095
Marker13278	62.129
Marker2980	62.15
Marker21008	62.16
Marker8805	63.335
Marker26035	63.516
Marker38009	63.749
Marker57205	63.987
Marker19577	64.892
Marker36927	64.908
Marker52253	65.572
Marker9760	65.817
Marker23378	67.287
Marker4935	67.751
Marker18139	67.816
Marker32817	70.997
Marker10381	73.243
Marker4082	73.918
Marker15956	74.147
Marker2800	74.442
Marker58109	74.946
Marker17225	76.041
Marker33715	76.223
LG16.sexAver.map
Marker Name	Position(cM)
Marker19911	0
Marker23644	0.2
Marker11554	0.304
Marker14712	0.473
Marker26149	0.664
Marker5133	2.414
Marker9517	3.967
Marker13460	4.18
Marker89005	13.141
Marker36399	14.011
Marker20454	15.548
Marker54344	16.114
Marker58921	16.187
Marker13188	18.133
Marker17239	20.032
Marker11428	22.131
Marker10542	23.363
Marker47389	23.73
Marker7347	24.369
Marker9120	25.568
Marker4171	25.568
Marker52849	26.147
Marker22387	26.445
Marker6529	27.758
Marker26249	28.337
Marker31180	29.316
Marker18167	29.316
Marker26737	29.316
Marker9477	29.837
Marker24905	30.3
Marker7110	30.46
Marker48314	30.805
Marker284	32.102
Marker25211	32.267
Marker7102	32.755
Marker24175	32.833
Marker16464	33.485
Marker25722	33.573
Marker15973	34.452
Marker29096	34.795
Marker9508	34.923
Marker29174	35.842
Marker29198	35.991
Marker24626	36.046
Marker85176	36.235
Marker4888	36.967
Marker40071	37.319
Marker10042	38.34
Marker23607	38.904
Marker5885	39.241
Marker32883	39.255
Marker8233	41.117
Marker17620	41.146
Marker73133	41.449
Marker5950	41.506
Marker9938	41.78
Marker16955	41.785
Marker14143	42.297
Marker75210	42.363
Marker4261	42.436
Marker5424	42.651
Marker37600	43.232
Marker33109	43.487
Marker36940	43.573
Marker26638	43.774
Marker33770	44.208
Marker2735	44.356
Marker26291	44.813
Marker64019	45.801
Marker11424	45.903
Marker4797	45.971
Marker71842	46.171
Marker26799	46.507
Marker90602	46.77
Marker21828	47.012
Marker16110	47.066
Marker31887	47.076
Marker35071	47.082
Marker20798	47.099
Marker11725	47.141
Marker30478	47.255
Marker20411	47.255
Marker23553	47.367
Marker35948	47.426
Marker6410	47.575
Marker22711	47.575
Marker9418	47.575
Marker39695	47.575
Marker15199	47.61
Marker19575	47.636
Marker45891	47.673
Marker3103	47.884
Marker14735	47.91
Marker78452	47.943
Marker2741	47.968
Marker11901	48.056
Marker2841	48.078
Marker7758	48.186
Marker90848	48.301
Marker18462	48.506
Marker68379	48.524
Marker2190	49.221
Marker5030	49.315
Marker9149	49.397
Marker25277	49.513
Marker58999	49.513
Marker19519	49.582
Marker11584	49.582
Marker8761	49.871
Marker1890	50.179
Marker4234	50.185
Marker24886	50.671
Marker76506	50.89
Marker75088	51.282
Marker75151	51.327
Marker7166	51.538
Marker18670	51.538
Marker830	51.538
Marker31519	51.591
Marker16636	51.706
Marker22935	51.724
Marker26922	51.887
Marker1463	52.929
Marker1214	53.125
Marker871	53.138
Marker7571	53.142
Marker29003	53.142
Marker8605	53.156
Marker30825	53.156
Marker16146	53.156
Marker17657	54.026
Marker22401	54.213
Marker42563	54.219
Marker3823	54.365
Marker23912	54.365
Marker11462	56.341
Marker9816	56.551
Marker20543	56.792
Marker4891	56.898
Marker12348	56.952
Marker60774	59.106
Marker17122	60.763
Marker24305	63.275
Marker645	65.414
Marker277	65.908
Marker86845	67.404
Marker31766	68.42
Marker25383	69.347
Marker30499	69.36
Marker1046	69.866
Marker10865	70.53
Marker20617	73.83
Marker1472	76.378
Marker23411	86.578
Marker25790	88.424
Marker39362	89.075
Marker24664	89.33
Marker34599	89.516
Marker2997	90.748
Marker17215	91.561
Marker16665	93.474
Marker14053	93.966
Marker19186	94.606
Marker28193	95.175
Marker43602	96.398
Marker951	98.165
Marker42904	98.165
Marker3112	101.796
Marker21132	101.796
LG17.sexAver.map
Marker Name	Position(cM)
Marker29431	0
Marker58620	3.348
Marker7036	4.962
Marker36533	8.481
Marker10738	11.09
Marker2183	11.68
Marker13444	14.37
Marker25864	18.428
Marker15518	18.598
Marker34988	19.401
Marker27754	20.21
Marker38172	21.175
Marker10681	23.806
Marker51812	24.076
Marker15632	25.065
Marker48401	25.204
Marker23571	26.257
Marker17234	26.467
Marker35725	27.348
Marker33224	30.574
Marker50659	31.924
Marker7120	34.727
Marker142	34.727
Marker31749	35.506
Marker35237	36.512
Marker20899	39.479
Marker7001	39.622
Marker36891	39.622
Marker4978	39.622
Marker13918	39.622
Marker23827	39.819
Marker4754	39.83
Marker464	39.83
Marker2158	39.83
Marker35818	40.369
Marker7242	40.771
Marker15755	40.771
Marker5710	40.851
Marker2221	40.851
Marker43740	41.871
Marker634	44.343
Marker18062	44.356
Marker80313	44.362
Marker26062	44.424
Marker25944	44.505
Marker31173	44.505
Marker23314	44.559
Marker31683	44.628
Marker25191	45.055
Marker76828	45.419
Marker434	45.473
Marker10716	45.884
Marker14108	45.889
Marker1283	45.889
Marker57049	45.889
Marker4186	45.889
Marker15186	45.889
Marker40015	45.889
Marker12597	45.889
Marker21130	45.903
Marker26344	45.927
Marker39019	45.943
Marker13602	45.944
Marker2323	45.944
Marker38426	45.99
Marker2360	45.99
Marker13186	45.99
Marker1600	46.03
Marker58117	46.046
Marker16473	46.052
Marker7232	46.097
Marker6882	46.097
Marker36487	46.106
Marker37907	46.131
Marker39985	46.133
Marker7103	46.143
Marker13200	46.153
Marker11600	46.153
Marker32118	46.153
Marker12058	46.179
Marker35766	46.335
Marker48601	46.491
Marker32965	46.529
Marker16583	46.545
Marker23786	46.623
Marker699	46.858
Marker22512	46.986
Marker15210	46.986
Marker4306	47.001
Marker38954	47.185
Marker6588	47.369
Marker9328	47.455
Marker13276	47.473
Marker2740	47.501
Marker31690	48.521
Marker15207	48.87
Marker429	49.249
Marker33710	50.826
Marker19456	51.36
Marker19390	51.519
Marker47176	51.78
Marker36586	52.371
Marker35831	52.452
Marker22262	52.468
Marker44876	52.468
Marker77866	53.468
Marker29012	53.468
Marker7304	53.468
Marker2138	53.468
Marker16080	53.644
Marker9472	53.699
Marker49430	53.988
Marker16179	54.077
Marker28626	54.175
Marker14980	54.192
Marker21353	54.421
Marker1789	54.421
Marker35025	54.421
Marker78349	55.383
Marker54933	56.327
Marker10765	56.429
Marker43067	56.443
Marker5126	56.443
Marker27560	56.532
Marker39983	56.833
Marker74483	56.833
Marker24104	56.85
Marker31767	57.307
Marker51592	57.604
Marker32447	57.604
Marker6168	57.604
Marker9951	57.604
Marker27439	57.61
Marker21824	58.088
Marker4373	58.61
Marker20721	58.61
Marker7339	59.122
Marker19879	59.122
Marker4362	59.122
Marker20034	59.274
Marker21351	59.274
Marker22431	59.274
Marker2957	59.274
Marker10623	59.274
Marker1679	59.696
Marker7216	59.845
Marker9277	59.845
Marker21245	59.845
Marker5850	60.122
Marker88484	61.864
Marker18731	62.321
Marker28214	63.165
Marker19764	63.794
Marker34946	63.8
Marker17365	64.408
Marker9549	64.442
Marker11524	64.754
Marker38189	64.86
Marker4472	64.895
Marker7924	64.895
Marker14240	65.224
Marker76866	65.253
Marker13180	65.554
Marker43737	65.61
Marker51423	67.157
Marker10403	69.412
Marker17682	69.979
Marker20642	70.398
Marker6655	70.445
Marker62284	72.967
Marker15866	73.435
Marker24578	73.92
Marker25331	74.481
Marker9970	75.416
Marker84158	76.078
Marker15416	76.635
Marker35042	82.147
Marker21096	83.534
Marker50862	84.89
Marker28028	86.826
Marker4714	88.94
Marker15710	89.254
Marker24423	89.769
Marker89226	96.211
Marker30611	99.688
Marker31081	100.225
Marker18279	100.604
Marker32031	100.651
Marker6583	100.679
LG18.sexAver.map
Marker Name	Position(cM)
Marker64579	0
Marker65257	1.106
Marker26241	2.202
Marker26889	2.907
Marker2198	2.907
Marker4822	3.16
Marker1297	5.237
Marker18884	5.458
Marker59283	8.559
Marker728	8.605
Marker16149	8.605
Marker616	9.138
Marker6711	9.138
Marker1962	9.138
Marker13107	9.138
Marker13273	9.144
Marker16044	9.185
Marker23846	9.185
Marker12948	9.242
Marker23573	9.336
Marker32717	9.336
Marker18800	9.463
Marker21504	9.544
Marker15142	9.544
Marker52634	9.544
Marker21566	10.046
Marker3635	10.332
Marker15834	11.502
Marker31297	11.822
Marker75921	12.343
Marker3128	12.4
Marker20550	12.41
Marker31221	13.234
Marker13734	13.443
Marker18379	13.646
Marker9506	13.674
Marker13365	15.711
Marker40614	17.349
Marker15061	19.971
Marker15693	20.606
Marker1616	20.716
Marker13947	21
Marker34956	21.205
Marker77094	31.967
Marker25558	32.328
Marker22972	33.66
Marker39708	33.757
Marker6231	34.092
Marker363	34.589
Marker22491	34.615
Marker17671	34.676
Marker36729	34.947
Marker2942	35.714
Marker14986	35.784
Marker20501	36.192
Marker10188	36.527
Marker16069	36.656
Marker370	36.799
Marker54876	37.648
Marker27576	38.91
Marker4003	38.91
Marker50503	44.087
Marker67320	44.315
Marker9539	44.335
Marker47354	44.55
Marker11523	44.619
Marker39624	46.321
Marker45693	46.452
Marker10749	48.338
Marker419	48.722
Marker63188	48.903
Marker28027	48.945
Marker915	48.945
Marker28645	49.055
Marker50186	49.057
Marker86385	49.116
Marker35717	49.225
Marker3519	49.815
Marker12219	50.264
Marker8446	50.316
Marker185	50.316
Marker23893	50.335
Marker597	50.369
Marker6468	50.369
Marker31786	50.369
Marker27424	50.475
Marker4222	50.834
Marker3132	50.834
Marker15836	50.834
Marker6974	50.834
Marker9048	50.834
Marker1586	50.854
Marker22234	51.027
Marker6875	51.085
Marker48393	51.109
Marker50236	51.193
Marker6697	51.398
Marker28921	51.398
Marker7190	51.406
Marker23794	52.25
Marker32718	53.091
Marker26523	53.209
Marker9736	53.46
Marker55318	53.538
Marker2088	53.6
Marker19102	53.812
Marker9330	55.992
Marker33221	70.759
Marker78287	71.501
Marker55397	71.507
Marker303	81.36
Marker39450	84.055
Marker10228	87.298
Marker3452	87.447
Marker8677	87.572
Marker28286	87.572
Marker2007	98.516
LG19.sexAver.map
Marker Name	Position(cM)
Marker30736	0
Marker14490	0.887
Marker2615	1.036
Marker32183	2.315
Marker12670	2.949
Marker1681	3.095
Marker9363	7.858
Marker19242	8.552
Marker89535	8.597
Marker24793	8.624
Marker56266	10.374
Marker26959	13.353
Marker55595	20.284
Marker8236	20.709
Marker26728	20.884
Marker1098	21.389
Marker2882	21.389
Marker2172	21.402
Marker2830	21.403
Marker16959	22.328
Marker8076	23.646
Marker9677	23.695
Marker24378	25.432
Marker24126	25.655
Marker4413	25.682
Marker7971	25.682
Marker31169	25.935
Marker11582	26.804
Marker8019	27.108
Marker14236	27.219
Marker17206	27.219
Marker2543	27.219
Marker19137	27.335
Marker18042	28.947
Marker75062	29.343
Marker1635	29.445
Marker23574	29.445
Marker5222	29.504
Marker63086	29.913
Marker64148	30.072
Marker47769	31.965
Marker16917	33.947
Marker26944	34.501
Marker9465	34.506
Marker7560	34.506
Marker4178	34.506
Marker41730	34.506
Marker9704	35.584
Marker23685	35.792
Marker55178	36.234
Marker27280	36.32
Marker20911	36.365
Marker23472	36.465
Marker8796	36.493
Marker9683	36.493
Marker2951	36.493
Marker23511	36.8
Marker42923	38.691
Marker22311	38.733
Marker11803	40.313
Marker1666	40.336
Marker13294	40.399
Marker83485	40.446
Marker41084	40.587
Marker8341	40.93
Marker3377	41.061
Marker48159	41.062
Marker7723	41.255
Marker786	41.319
Marker33333	41.331
Marker24991	41.331
Marker19104	41.363
Marker21126	42.206
Marker4928	42.314
Marker700	42.314
Marker28226	42.314
Marker12164	42.314
Marker5051	42.314
Marker131	42.395
Marker18978	42.399
Marker25498	42.446
Marker4500	42.446
Marker4881	42.465
Marker21005	42.465
Marker16226	42.465
Marker11076	42.535
Marker14381	42.55
Marker6455	42.822
Marker3373	42.844
Marker5452	42.856
Marker14024	43.127
Marker55748	43.173
Marker14067	43.292
Marker38934	43.297
Marker3720	43.334
Marker47226	43.561
Marker65747	43.567
Marker20082	43.682
Marker24577	43.767
Marker12660	43.928
Marker14307	43.928
Marker16066	43.928
Marker58714	43.928
Marker23598	43.928
Marker14230	43.957
Marker3210	43.957
Marker12231	43.975
Marker11845	44.006
Marker30804	44.006
Marker39106	44.006
Marker5486	44.085
Marker7070	44.085
Marker12853	44.085
Marker25188	44.094
Marker18922	44.094
Marker43179	44.094
Marker15427	44.306
Marker11321	44.312
Marker19228	44.559
Marker19627	44.559
Marker34133	44.757
Marker38294	44.761
Marker22879	44.765
Marker21113	44.771
Marker48134	44.911
Marker26618	45.14
Marker4238	45.18
Marker24557	45.292
Marker54172	45.458
Marker2859	45.618
Marker78532	45.765
Marker14231	46.323
Marker2703	46.323
Marker3730	46.323
Marker13913	46.323
Marker19352	46.323
Marker19617	47.961
Marker41375	48.133
Marker52148	48.751
Marker20422	48.906
Marker5489	49.52
Marker9734	49.73
Marker43302	49.73
Marker40466	49.73
Marker81693	51.304
Marker50459	51.81
Marker86	52.627
Marker24641	52.627
Marker7403	53.096
Marker12813	56.153
Marker19630	56.78
Marker10001	56.824
Marker10347	56.824
Marker30815	56.824
Marker7864	57.078
Marker15495	57.836
Marker23570	58.228
Marker16236	59.048
Marker7690	59.875
Marker67475	65.437
Marker18664	65.588
Marker8795	68.295
Marker54060	68.313
Marker2095	68.438
Marker7747	68.641
Marker35408	69.194
Marker3522	69.7
Marker29175	70.116
Marker35240	73.538
Marker4882	73.868
Marker10660	74.112
Marker7348	74.276
Marker66464	78.376
Marker31188	81.7
Marker17407	84.057
Marker1974	89.239
Marker1330	91.645
Marker16024	92.017
Marker8049	92.3
Marker4811	92.333
Marker40076	92.333
Marker15256	92.407
Marker2893	92.407
LG1.sexAver.map
Marker Name	Position(cM)
Marker7885	0
Marker3354	0
Marker62705	5.272
Marker36718	7.392
Marker16600	14.024
Marker90196	16.291
Marker11327	18.826
Marker11717	19.184
Marker6671	19.28
Marker27815	19.768
Marker19591	20.481
Marker3375	20.737
Marker22493	20.737
Marker16189	20.878
Marker1418	20.878
Marker27740	21.378
Marker11347	21.523
Marker36861	21.955
Marker2974	21.955
Marker27044	25.316
Marker84556	26.039
Marker33894	26.847
Marker28250	26.855
Marker63989	26.981
Marker28633	27.836
Marker34027	29.822
Marker12612	29.822
Marker17459	30.723
Marker1602	30.998
Marker9394	32.884
Marker1881	33.287
Marker19069	33.421
Marker25050	34.037
Marker55320	34.345
Marker18998	34.959
Marker30012	34.974
Marker32803	35.65
Marker27664	35.946
Marker43743	36.063
Marker11101	36.31
Marker3996	36.454
Marker22034	38.524
Marker36561	38.761
Marker5300	39.087
Marker39044	41.283
Marker34117	41.405
Marker815	41.677
Marker36100	42.767
Marker22143	42.999
Marker20013	43.646
Marker25225	44.041
Marker22004	45.344
Marker3747	46.717
Marker16215	47.046
Marker3602	47.046
Marker26582	47.311
Marker10533	47.368
Marker31224	47.8
Marker9091	48.088
Marker6279	48.354
Marker21864	48.654
Marker7655	48.812
Marker53974	48.857
Marker20288	49.052
Marker73491	49.095
Marker45159	49.095
Marker22706	49.165
Marker8470	49.165
Marker2512	49.165
Marker18259	49.165
Marker2289	49.165
Marker16706	49.182
Marker8687	49.182
Marker8628	49.558
Marker26203	49.645
Marker25480	49.655
Marker58282	49.713
Marker6965	49.823
Marker2693	49.823
Marker5088	49.823
Marker1917	49.823
Marker17909	49.823
Marker6741	49.823
Marker14757	50.118
Marker27411	50.159
Marker24520	50.184
Marker7685	50.211
Marker38474	50.544
Marker1670	50.614
Marker1965	50.614
Marker45476	50.867
Marker18892	50.914
Marker7468	50.914
Marker8993	50.914
Marker9285	50.914
Marker41197	50.914
Marker1397	50.914
Marker34372	51.011
Marker15873	51.061
Marker3788	51.061
Marker12308	51.078
Marker53458	51.235
Marker6301	51.404
Marker12047	51.404
Marker52804	52.67
Marker16194	52.702
Marker58270	52.71
Marker23119	52.837
Marker14319	52.869
Marker8013	52.869
Marker3449	53.102
Marker18222	53.102
Marker10398	53.433
Marker2180	53.433
Marker12679	53.433
Marker7990	53.677
Marker33422	54.418
Marker17288	54.574
Marker2928	54.591
Marker4083	54.606
Marker30896	54.639
Marker15936	55.086
Marker238	55.086
Marker3108	55.086
Marker21656	55.086
Marker91436	55.086
Marker26457	55.086
Marker18551	55.095
Marker752	55.592
Marker20209	55.592
Marker25097	55.592
Marker29587	55.644
Marker36293	55.682
Marker28516	56.187
Marker34535	56.242
Marker9682	57.939
Marker1887	60.147
Marker1427	60.147
Marker6622	60.732
Marker2835	60.914
Marker4170	60.945
Marker24222	61.204
Marker48395	61.223
Marker11493	61.408
Marker4510	61.408
Marker25858	61.471
Marker10141	61.953
Marker50241	62.259
Marker50745	62.287
Marker20176	62.404
Marker21703	63.917
Marker3170	63.976
Marker52567	65.546
Marker5209	66.149
Marker52708	67.126
Marker13326	77.547
Marker9383	77.881
Marker14007	81.111
Marker37816	81.429
Marker8719	82.567
Marker5799	82.584
Marker14751	82.589
Marker18069	83.041
Marker4292	83.167
Marker19323	83.167
Marker5001	83.167
Marker2993	83.39
Marker36800	83.418
Marker66124	85.574
Marker4392	87.515
Marker20968	87.675
Marker24560	88.1
Marker17047	88.232
Marker51660	88.929
Marker29736	93.801
Marker13018	94.235
Marker3727	97.425
Marker13736	97.425
Marker5277	97.425
Marker1669	97.425
Marker8826	97.441
Marker7269	97.563
Marker44095	97.628
Marker50771	98.154
Marker16476	99.428
Marker7280	102.384
Marker59033	104.101
Marker17867	104.451
Marker25022	108.011
Marker51641	109.198
Marker10733	109.649
Marker1552	109.649
Marker13241	109.649
Marker54050	111.275
Marker37649	112.706
Marker10883	114.088
Marker528	114.169
Marker34987	114.184
Marker16853	114.371
Marker3930	114.377
Marker11222	114.495
Marker25542	114.62
Marker5765	114.884
Marker4905	115.832
Marker16408	115.966
Marker22332	116.057
Marker3003	116.082
Marker13341	116.082
Marker11292	116.664
Marker15050	116.685
Marker20279	116.94
Marker3119	117.935
Marker23995	118.495
Marker6777	119.355
Marker8570	120.808
Marker33288	121.287
Marker11026	121.447
Marker7576	121.488
Marker23482	121.698
Marker25924	121.816
Marker13560	121.846
Marker938	121.858
Marker5157	122.294
Marker38470	122.295
Marker83735	122.322
Marker9185	122.545
Marker26033	122.587
Marker8273	122.792
Marker6609	122.872
Marker34024	122.896
Marker10267	122.927
Marker14285	122.94
Marker5613	122.982
Marker3005	123.055
Marker52386	123.121
Marker45158	123.31
Marker20731	123.365
Marker1100	123.404
Marker34074	123.75
Marker3275	123.902
Marker10256	123.902
Marker14464	123.92
Marker6947	123.92
Marker8230	124.714
Marker10083	126.119
Marker3744	127.709
Marker49190	128.363
Marker4743	128.539
Marker14209	128.539
Marker2469	128.539
Marker4016	128.729
Marker12966	130.539
Marker8803	130.539
Marker38228	130.539
Marker3343	130.539
Marker15399	130.643
Marker328	131.083
Marker9620	131.083
Marker2995	131.827
Marker22233	132.192
Marker11260	134.104
Marker21507	135.028
Marker27240	135.832
Marker25721	141.834
Marker24975	142.897
Marker10180	143.882
Marker10198	143.954
Marker13315	146.51
Marker29629	146.608
Marker8711	148.684
Marker19862	150.522
Marker7634	163.024
Marker9815	163.024
Marker40228	163.024
Marker16111	163.024
Marker11456	163.986
Marker18332	163.986
Marker19261	165.046
Marker36209	166.138
LG20.sexAver.map
Marker Name	Position(cM)
Marker17036	0
Marker22621	0.329
Marker35232	0.345
Marker53872	0.935
Marker18513	2.588
Marker29801	2.985
Marker32478	3.975
Marker79995	4.088
Marker17370	4.906
Marker29670	4.955
Marker30015	4.98
Marker27427	6.111
Marker88984	7.168
Marker15828	10.515
Marker29372	21.122
Marker90941	22.371
Marker85097	22.841
Marker19256	23.253
Marker13429	26.443
Marker6338	29.243
Marker36459	29.409
Marker43083	32.798
Marker33644	33.913
Marker12931	35.549
Marker26351	36.307
Marker84740	36.489
Marker76226	36.722
Marker5381	37.097
Marker13997	37.342
Marker13532	37.524
Marker20620	37.737
Marker33448	38.938
Marker18766	38.95
Marker36986	39.742
Marker3544	42.231
Marker34310	42.52
Marker23604	42.573
Marker3414	42.597
Marker21883	42.971
Marker2349	43.25
Marker8320	43.25
Marker14529	44.052
Marker1542	45.45
Marker9155	45.45
Marker13977	46.063
Marker8327	46.38
Marker50318	46.47
Marker40953	46.498
Marker52838	46.794
Marker18428	47.941
Marker29740	47.966
Marker21439	48.247
Marker729	48.284
Marker13937	48.284
Marker29696	48.796
Marker2117	48.796
Marker3795	48.796
Marker11602	49.545
Marker21965	49.784
Marker11947	49.784
Marker31312	49.784
Marker32858	50.16
Marker11234	50.38
Marker37836	50.753
Marker27136	50.778
Marker8313	51.135
Marker33838	51.926
Marker10708	52.276
Marker40542	52.439
Marker16105	52.487
Marker35335	52.487
Marker22129	52.509
Marker25337	52.788
Marker6256	53.876
Marker3335	53.876
Marker17793	53.876
Marker34695	53.876
Marker62672	53.919
Marker1087	54.262
Marker25967	54.332
Marker7315	54.379
Marker2115	54.379
Marker76745	54.55
Marker8249	54.887
Marker4277	54.887
Marker38197	55.445
Marker37752	56.105
Marker50750	56.175
Marker72711	56.196
Marker4838	56.288
Marker13195	56.453
Marker15548	56.918
Marker23318	56.952
Marker14287	57.082
Marker12610	57.082
Marker15334	57.141
Marker37949	57.223
Marker21627	57.434
Marker327	57.452
Marker10501	57.452
Marker721	57.452
Marker11572	57.452
Marker4964	57.568
Marker4971	57.568
Marker19660	57.691
Marker4344	57.696
Marker10620	57.696
Marker5413	57.696
Marker14346	57.696
Marker1698	57.696
Marker6738	57.696
Marker3100	57.696
Marker5462	57.696
Marker9061	57.709
Marker259	57.709
Marker12304	57.709
Marker21638	57.712
Marker57009	57.859
Marker4354	57.859
Marker42241	58.076
Marker14668	58.288
Marker7613	58.33
Marker11675	58.33
Marker715	58.582
Marker3417	58.582
Marker45317	58.582
Marker217	58.582
Marker25144	58.801
Marker6385	59.076
Marker27826	59.076
Marker24862	59.076
Marker81685	59.076
Marker486	59.076
Marker16367	59.076
Marker31461	60.173
Marker5261	60.182
Marker8995	60.182
Marker3532	60.182
Marker57311	60.468
Marker35016	60.468
Marker48614	62.587
Marker2671	62.587
Marker5923	62.587
Marker9111	63.23
Marker41516	63.641
Marker28390	63.827
Marker19269	63.827
Marker6953	64.05
Marker33801	64.05
Marker26250	64.05
Marker30262	64.529
Marker31632	64.609
Marker25867	64.902
Marker11541	64.969
Marker52473	65.279
Marker33890	65.396
Marker8399	65.711
Marker11911	65.886
Marker24166	66.107
Marker5783	66.226
Marker29932	66.357
Marker36474	66.672
Marker13026	66.672
Marker42560	66.755
Marker35262	66.982
Marker69544	68.589
Marker30161	68.997
Marker4412	68.997
Marker6208	68.997
Marker79227	69.109
Marker38284	70.765
Marker34854	70.811
Marker10062	71.034
Marker24007	71.034
Marker9900	71.034
Marker20873	71.688
Marker19936	71.764
Marker75796	71.764
Marker21979	71.764
Marker61636	72.509
Marker8027	72.639
Marker1239	73.259
Marker7540	73.476
Marker34663	74.07
Marker79438	74.494
Marker20726	74.594
Marker57946	74.645
Marker10782	74.687
Marker30127	75.133
Marker23828	75.204
Marker7063	75.601
Marker67752	75.705
Marker50296	75.921
Marker1858	75.985
Marker14723	76.121
Marker37828	76.891
Marker41491	77.392
Marker24196	77.64
Marker13661	77.665
Marker44332	78.937
Marker8193	79.456
Marker2327	82.493
Marker2282	84.709
Marker60262	85.557
Marker29618	85.612
Marker56043	86.147
Marker20877	93.416
Marker80004	94.7
Marker16648	102.127
Marker26688	102.133
Marker11129	108.167
Marker10342	108.181
Marker21574	108.268
Marker43650	109.829
Marker58912	110.788
Marker8159	111.836
Marker39236	112.95
Marker14289	114.954
Marker23445	114.954
Marker1319	115.585
Marker15420	116.063
Marker33901	116.304
Marker30684	116.304
Marker36577	116.889
Marker1368	117.023
Marker25639	117.023
LG21.sexAver.map
Marker Name	Position(cM)
Marker29930	0
Marker34385	10.889
Marker37019	11.253
Marker1324	13.259
Marker51122	13.259
Marker35446	13.631
Marker11621	14.095
Marker11674	14.095
Marker8490	14.172
Marker19837	16.323
Marker11595	17.898
Marker10440	18.789
Marker16893	18.867
Marker16281	19.521
Marker763	20.276
Marker11629	22.015
Marker73128	27.239
Marker9814	28.008
Marker11517	28.008
Marker665	28.008
Marker2243	28.875
Marker20162	29.116
Marker27596	29.152
Marker7644	29.254
Marker44782	29.625
Marker46895	33.324
LG22.sexAver.map
Marker Name	Position(cM)
Marker37262	0
Marker1727	17.053
Marker80534	17.37
Marker13441	19.471
Marker13538	19.716
Marker18202	19.959
Marker32661	19.994
Marker36548	20.433
Marker9955	20.433
Marker4226	20.54
Marker14835	20.549
Marker3985	24.137
Marker7507	24.229
Marker25958	24.762
Marker49600	24.954
Marker34960	25.363
Marker31133	25.428
Marker5735	25.629
Marker17308	25.629
Marker84352	26.031
Marker11943	26.329
Marker16687	26.385
Marker5739	26.59
Marker5203	26.59
Marker10648	26.59
Marker58334	26.72
Marker17280	26.75
Marker14662	26.825
Marker1248	27.102
[truncated: 4,235 more rows]
