# Supplementary material for: Genome survey and high-density genetic map construction provide genomic and genetic resources for the Pacific White Shrimp Litopenaeus vannamei
Source: Sci Rep. 2015 Oct 27;5:15612. doi: 10.1038/srep15612 (PMC4621519; doi:10.1038/srep15612)
Supplement: Supplementary Table S1 [file srep15612-s3.xls]

## Sheet: Sheet1
Table S1:The average count of total reads for parents and offsprings.aa to hw represent the 205 progenies of mapping family. M is the abbreviation of maternal parent and P is the abbreviation of paternal parent.
SampleID	Reads Number
aa	1634146
ab	2176567
ac	2889507
ad	3061919
ae	2824162
af	2569827
ag	2270104
ah	2569268
ai	2961752
aj	1958051
ak	2469631
al	1873487
am	2530117
an	2640589
ao	2135013
ap	2441024
aq	2207543
ar	2718670
as	3784384
at	3857335
au	2750847
av	3404750
aw	2464406
ax	3076723
ay	2271626
az	3704494
ba	2784656
bb	1956827
bc	2343424
bd	1986415
be	2396932
bf	3336328
bg	4123724
bh	1780069
bi	3766653
bj	2911060
bk	2396299
bl	1521190
bm	1694678
bn	3525705
bo	2059077
bp	2604362
bq	3387386
br	2367052
bs	2963154
bt	2731561
bu	2182484
bv	1476535
bw	2797976
bx	3200277
by	2447678
bz	1862549
ca	2426703
cb	2088153
cc	2204933
cd	2329163
ce	2922481
cf	1976850
cg	1524679
ch	2158590
ci	2366649
cj	2291553
ck	3249168
cl	1777011
cm	2207970
cn	2164530
co	2255209
cp	2461726
cq	1849939
cr	2225038
cs	3301528
ct	2925646
cu	2197948
cv	2649067
cw	1910478
cx	2765467
cy	2506941
cz	3221920
da	2647038
db	1904344
dc	2098132
dd	1718285
de	2113859
df	2591775
dg	2986898
dh	1613629
di	3058922
dj	2522016
dk	1994143
dl	1490289
dm	1770638
dn	3294382
do	1715384
dp	2142240
dq	2684247
dr	2062959
ds	2573917
dt	2732022
du	2087019
dv	1351478
dw	2434108
dx	2563210
dy	2773865
dz	1914837
ea	1094098
eb	1645935
ec	1750047
ed	1962440
ee	1743590
ef	1617369
eg	1819457
eh	2015387
ei	2000284
ej	2354327
ek	983195
el	1844942
em	1644277
en	1625579
eo	1751879
ep	1511306
eq	1709105
er	2175316
es	2542423
et	2024288
eu	2066744
ev	1634715
ew	2143664
ex	2111572
ey	2816075
ez	2332038
fa	1622020
fb	1750318
fc	1451787
fd	1770422
fe	2064978
ff	2480622
fg	1330239
fh	2445990
fi	1918365
fj	1997682
fk	1385306
fl	1355098
fm	2653044
fn	1493904
fo	1636515
fp	2414283
fq	1881228
fr	2324980
fs	2662022
ft	1563743
fu	1265252
fv	2076301
fw	2266151
fx	2719313
fy	1685561
fz	1162774
ga	1289909
gb	1886015
gc	1911406
gd	1503994
ge	1304087
gf	1417957
gg	1804667
gh	1505677
gi	1822071
gj	1200675
gk	1641119
gl	1464799
gm	1808321
gn	1531666
go	1505859
gp	1728181
gq	2418936
gr	2590950
gs	1804436
gt	2072601
gu	1609162
gv	1667562
gw	1494403
gx	2549019
gy	1757008
gz	1050652
ha	1512242
hb	1245168
hc	1557938
hd	2029022
he	1944454
hf	1167480
hg	2128901
hh	1613536
hi	1648935
hj	1134940
hk	1042792
hl	2200291
hm	1273369
hn	1480076
ho	1886093
hp	1369700
hq	2137063
hr	2052277
hs	1383724
ht	945229
hu	1621883
hv	1778728
hw	1711246
M	8840934
P	11626188
Total	456620260
