# Supplementary material for: Genome survey and high-density genetic map construction provide genomic and genetic resources for the Pacific White Shrimp Litopenaeus vannamei
Source: Sci Rep. 2015 Oct 27;5:15612. doi: 10.1038/srep15612 (PMC4621519; doi:10.1038/srep15612)
Supplement: Supplementary Table S2 [file srep15612-s4.xls]

## Sheet: Sheet1
Table S2: The SLAF marker number and the read depth of each genotyped marker in the mapping family.aa to hw represent the 205 progenies of mapping family. M is the abbreviation of maternal parent and P is the abbreviation of paternal parent.
SampleID	SLAF number	Total depth	Average depth
aa	54952	644480	11.73
ab	58463	827247	14.15
ac	65969	1032784	15.66
ad	62180	1124701	18.09
ae	62159	1029940	16.57
af	61875	943232	15.24
ag	61246	901380	14.72
ah	62773	1010477	16.1
ai	62940	1065751	16.93
aj	57876	730799	12.63
ak	61721	852773	13.82
al	57216	672155	11.75
am	61845	989602	16
an	62518	1121868	17.94
ao	57763	801190	13.87
ap	62265	961407	15.44
aq	58771	811548	13.81
ar	62902	1050643	16.7
as	66969	1414876	21.13
at	69632	1579266	22.68
au	63910	1071840	16.77
av	66244	1412683	21.33
aw	60131	945556	15.72
ax	62425	1122073	17.97
ay	58647	814470	13.89
az	63851	1531772	23.99
ba	64179	1074323	16.74
bb	57407	739416	12.88
bc	60341	977030	16.19
bd	57747	801914	13.89
be	60430	1006104	16.65
bf	62226	1407557	22.62
bg	69134	1679340	24.29
bh	55526	711635	12.82
bi	66651	1551235	23.27
bj	64274	1177669	18.32
bk	56663	802340	14.16
bl	51006	516707	10.13
bm	54469	640969	11.77
bn	65809	1390398	21.13
bo	56997	837904	14.7
bp	64229	1037652	16.16
bq	65981	1311887	19.88
br	62106	910132	14.65
bs	60261	1072503	17.8
bt	61203	988999	16.16
bu	59570	854471	14.34
bv	52539	608138	11.57
bw	66877	1245144	18.62
bx	65367	1239116	18.96
by	58941	922895	15.66
bz	58469	799401	13.67
ca	65423	1061549	16.23
cb	60293	855631	14.19
cc	61363	919256	14.98
cd	61153	990136	16.19
ce	65900	1201495	18.23
cf	59832	807980	13.5
cg	54835	569528	10.39
ch	61928	947668	15.3
ci	63176	1043882	16.52
cj	62662	943046	15.05
ck	67973	1293427	19.03
cl	61758	769817	12.47
cm	62106	927283	14.93
cn	60542	881305	14.56
co	59103	836271	14.15
cp	64311	1016416	15.8
cq	57333	658274	11.48
cr	61947	901962	14.56
cs	68830	1341005	19.48
ct	66900	1253347	18.73
cu	62913	904247	14.37
cv	64760	1150546	17.77
cw	58818	732558	12.45
cx	65634	1181170	18
cy	62953	967922	15.38
cz	64641	1357273	21
da	65381	1131912	17.31
db	60855	791711	13.01
dc	59914	900355	15.03
dd	59206	760570	12.85
de	61733	852060	13.8
df	60692	1030213	16.97
dg	66176	1256117	18.98
dh	56426	654546	11.6
di	68032	1285346	18.89
dj	62759	983901	15.68
dk	59080	756201	12.8
dl	55552	594445	10.7
dm	58996	759802	12.88
dn	67295	1484893	22.07
do	55686	706386	12.69
dp	62052	821094	13.23
dq	64220	1143439	17.81
dr	61730	914900	14.82
ds	63670	1079621	16.96
dt	65047	1197003	18.4
du	59871	948302	15.84
dv	55770	604811	10.84
dw	61604	1012733	16.44
dx	64786	1092198	16.86
dy	63244	1104674	17.47
dz	57324	814944	14.22
ea	49951	468238	9.37
eb	55597	665670	11.97
ec	55019	676928	12.3
ed	58525	821932	14.04
ee	56108	690719	12.31
ef	55107	637605	11.57
eg	57125	693426	12.14
eh	58711	805551	13.72
ei	56899	791266	13.91
ej	58523	889264	15.2
ek	48384	377002	7.79
el	56794	699577	12.32
em	54300	655855	12.08
en	52759	642605	12.18
eo	55737	688677	12.36
ep	53663	583706	10.88
eq	57919	699656	12.08
er	58610	897873	15.32
es	62187	1021249	16.42
et	59644	734803	12.32
eu	59758	851499	14.25
ev	56335	678700	12.05
ew	61681	941853	15.27
ex	60908	834975	13.71
ey	61145	1155837	18.9
ez	58723	784808	13.36
fa	56011	592912	10.59
fb	55174	654228	11.86
fc	53300	525536	9.86
fd	57693	628482	10.89
fe	57034	866256	15.19
ff	61914	889249	14.36
fg	51761	458734	8.86
fh	61396	951302	15.49
fi	58449	769689	13.17
fj	54422	601309	11.05
fk	54370	578990	10.65
fl	53121	490287	9.23
fm	63296	970303	15.33
fn	52892	564463	10.67
fo	58287	595002	10.21
fp	64156	1012052	15.77
fq	59744	695866	11.65
fr	58480	813012	13.9
fs	61864	957597	15.48
ft	55650	589839	10.6
fu	50866	443153	8.71
fv	57803	769256	13.31
fw	63663	978454	15.37
fx	61551	942211	15.31
fy	61449	769905	12.53
fz	51277	487491	9.51
ga	52748	572505	10.85
gb	58185	822513	14.14
gc	58827	787495	13.39
gd	55782	618751	11.09
ge	54101	548442	10.14
gf	54584	579606	10.62
gg	60397	786828	13.03
gh	56073	613860	10.95
gi	58880	713075	12.11
gj	51918	468266	9.02
gk	58721	718340	12.23
gl	55367	704137	12.72
gm	56658	832508	14.69
gn	55559	689934	12.42
go	54876	678796	12.37
gp	53373	702127	13.16
gq	60341	1156079	19.16
gr	60698	1162524	19.15
gs	55779	831278	14.9
gt	58448	942443	16.12
gu	51740	727408	14.06
gv	56819	740148	13.03
gw	53614	615025	11.47
gx	62434	1210916	19.4
gy	56542	777893	13.76
gz	49881	442761	8.88
ha	55668	678335	12.19
hb	53371	588132	11.02
hc	58002	748325	12.9
hd	58130	826553	14.22
he	59347	810212	13.65
hf	51485	473949	9.21
hg	59434	982582	16.53
hh	58619	777356	13.26
hi	55498	704391	12.69
hj	49928	458811	9.19
hk	53093	479597	9.03
hl	61557	994548	16.16
hm	51258	516273	10.07
hn	57854	617498	10.67
ho	60837	799553	13.14
hp	54543	567784	10.41
hq	62156	951715	15.31
hr	59612	920378	15.44
hs	53788	561257	10.43
ht	48673	425883	8.75
hu	55394	674581	12.18
hv	59271	744762	12.57
hw	54518	691424	12.68
M	71813	3954938	55.07
P	74242	4563584	61.47
Offspring	12139949	176386972	14.53
