# Supplementary material for: Genome survey and high-density genetic map construction provide genomic and genetic resources for the Pacific White Shrimp Litopenaeus vannamei
Source: Sci Rep. 2015 Oct 27;5:15612. doi: 10.1038/srep15612 (PMC4621519; doi:10.1038/srep15612)
Supplement: Supplementary Table S3 [file srep15612-s5.xls]

## Sheet: LG1-44.sexAver.map.f1.2
Table S3: Markers sequence and SNP position of the mapped markers.
>Marker254
TCTTTACCTTCATCTTCACCTTCATCTTCACCTTCATCTTGACCTTCATCXXXXXXXXXXTCTTCACCTTCAACTTCACCTTCATCTTCACCTTCATCTTTACCTTCATC
TCTTTACCTTCATCTTCACCTTCATCTTCACCTTCATCTTCACCTTCATCXXXXXXXXXXTCTTCACCTTCAACTTCACCTTCATCTTCACCTTCATCTTTACCTTCATC
>Marker327
CATCTTTTCCATTCCACCATTTCTCTATCGCAACCACAGTCATCCTTATCXXXXXXXXXXAGCATCAGCCCTTCTCCCGCACGCCGACAGCGCCGCAGCTGTAAGCCACT
CATCTTTTCCATTCCACCACTTCTCTATCGCAACCACAGTCATCCTTATCXXXXXXXXXXAGCATCAGCCCTTCTCCCGCACGCCGACAGCGCCGCAGCTGTAAGCCACT
>Marker326
TGTCTGTTTTGTGTCTCACCTTTTATTTTTATTTTATCATCATCACCATCXXXXXXXXXXCACCACCACCACCACCACCATCACCATTACCACTATATTTCAGCCTTACG
TGTCTGTTTTGTGTCTCACCTTTTATTTTTATTTTATCATCATCACCATCXXXXXXXXXXCATCATCACCATCACCACCATCACCATTACCACTATATTTCAGCCTTACG
>Marker303
TGATGAGAAGGACGAGGGCGAGAGCGATGATAGTGATGACGATGACGACCXXXXXXXXXXACTGAACGACCGAACAACCGAACGACTTGAACGACACTCGAAAGGGGTCG
TGATAAGAAGGACGAGGGCGAGAGCGATGATAGTGATGACGATGACGACCXXXXXXXXXXACTGAACGACCGAACAACCGAACGACTTGAACGACACTCGAAAGGGGTCG
>Marker284
GTCGCTCGGGAAATGCGGAAGATCGAGCTTCGCTTCTCGGCCGCCGCGCTXXXXXXXXXXTTCTGACGCTGTTGTTGGTGTTGTTCTTTCTGACGCTGTTGTTGGTGTTT
GTCGCTCGGGAAATGCGGAAGATCGAGCTTCGCTTCTCGGCCGCCGCGCTXXXXXXXXXXTCTTTCTGACGCTGTTGTTGGTGTTGTTCTTTCTGACGCTGTTGTTGTTT
>Marker413
CACATCAAATTTCTACCATCACTTCGACACCGACGTACGCACGAGCCTTAXXXXXXXXXXCCTGTCTTCTCACCTATTTCTCCCTTCTACCTCATCCTGCCCCCACCTAC
CACATCAAATTTCTACCGTCACTTAGACACCGACGTACACACGAGCCTTAXXXXXXXXXXCCTGTCTTCTCACCTATTTCTCCCTTCTACCTCATCCTGCCCCCACCTAC
>Marker393
TACCTTCAGGTCCAAGAAGGAGTAGCGTGCGGATGAAGAGAAAGGAACGAXXXXXXXXXXTAACGACAGCGATAACGTTTGCCGAAGGCGTGTGTGCGGTGGAATCGATC
TACCTTCAGGTCCAAGAAGGAGCAGAATGCGGATGAAGAGAAAGGAACGAXXXXXXXXXXTAACGACAGCGATAACGTTTGCCGAAGGCGTGTGTGCGGTGGAATCGATC
>Marker836
CTGCATTACCACCAACAACATCACCAACAACAACACTAACAGCACCACCAXXXXXXXXXXCCACCAACGACAACATACACCATCACCAACAGGAAAACAAGCGGCCATTC
CTGCATTACCACCAACAACATCACCAACAACAACACTAACAGCACCACCAXXXXXXXXXXCCACCAACGACAACATACACCATCACCAACAGGAAAACAAGCGACCATTC
>Marker872
TGATCACCATCCTCATTCTCCTCCTCAAAGTGATCATCACCATCCTCATCXXXXXXXXXXACGATCAATATAGGCATTACCGAAGACCCAGCTTGGCCAGACCATTCCTC
TGATCCTCATCCTCATCCTCAAAGTGATCATCACCATCCTCATCATCATCXXXXXXXXXXACGATCAATATAGGCATTACCGAAGACCCAGCTTGGCCAGACCATTCCTC
>Marker908
CCAATCCGTCATACGTTCATCCTCATTAGTCCCACACTACTGTCTACACCXXXXXXXXXXGGTCTCTACACTCTCCTCACATCCTATTTCAGGCCCCAATCCCCTTCCTT
CCAATCCGTCATACGTTCATCCTCATTAGTCCCACACTACTGTCTACACCXXXXXXXXXXGGTCTCTACACTCTCCTCACATCCTATTTCAGGCCCCAATCCCCTTTCTT
>Marker583
ACCTTGTGATTGCAATACAGATCACGGCTTATTGTAATAGGCTTTACAATXXXXXXXXXXTGGTGATGATGGTGATGATAATGATGGTGATGATAAGTACGATAATGATA
ACCTTGTGATTGCAATACAGATCACGGCTTATTGTAATAGGCTTTACAATXXXXXXXXXXTATGATGGTGACGGCGATGATGATGATGATAAGTACGATAATGATATCAA
>Marker1337
GACTCGCGCACCTAAGCATTGATCTATTGGAGCGCGTGAGGTGAAATGTTXXXXXXXXXXTCATTACTCTTGTTATTGTTTGGTTATTATCGTTACTATTCTTGACACTA
GACTCGCGCACCTAAACATTGATCTATTGGAGCGCGTGAGGTGAAATGTTXXXXXXXXXXTCATTACTCTTGTTATTGTTTGGTTATTATCGTTACTATTCTTGACACTA
>Marker830
TTATAACGTCATTTCCCACTATAACGTCATCTCTTACTATCGACTTCATCXXXXXXXXXXTAACGTCCTCCCCACTGCTGACGTCATCAATCCACTTCTGACGCCATCCT
TTATAACGTCATTTCCCACTATAACGCCATCTCTTACTATCGACTTCATCXXXXXXXXXXTAACGTCCTCCCCACTGCTGACGTCATCAATCCACTTCTGACGCCATCCT
>Marker1297
TTCGTAGAACTGCCTTGCATACCTGATGTAATGTTTCCGTCTGGCTGTCTXXXXXXXXXXCCTCTTCCTGTTCTTCCTTCCACTCACTTGTTCCCCAACCCCAAGTCCTC
TTCGTAGAACTGCCTTGCATACCTGATGTAATGTTTCCGTCTGGCTGTCTXXXXXXXXXXCCTTTTCCTGTTCTTCCTTCCACTCACTTGTTCCCCAACCCCAAGTCCTC
>Marker433
CACCCTGATACGACCCTGCCCTCAGCCTGACACCCTAACACCCTACTACCXXXXXXXXXXTGCCACCCTCACCCTGCCACCCTTCACCCTGCCACCCTGAGCTAGCTGGC
CACCCTGATACGACCCTGCCCTCAGCCTGACACCCTAACACCCTACTACCXXXXXXXXXXGCCAACCTTCCACCCTGCCACCCTCACCCTGCCACCCTGAGCTAGCTGGC
>Marker412
GACGGCTTGAGGACGATACGCTTTGAGTGGCCGAGCGATGTCAACACTACXXXXXXXXXXTCGGGGTCACACCTTTACCTCCCCAATAAACTCCTCAAGCCAAGACCCCT
GACGGCTTGAGGACGAGACGCTTTGCGTGGCCTAGCGATGTCAACACTACXXXXXXXXXXTCGGGGTCACACCTTTACCTCCCCAATAAACTCCTCAAGCCAAGACCCCT
GACGGTTTGAGGACGATACGCTTTGAGTGGCCGAGCGATGTCAACACTACXXXXXXXXXXTCGGGGTCACACCTTTACCTCCCCAATAAACTCCTCAAGCCAAGACCCCT
>Marker737
CGTTCTCAAAAACACCTGACAGCGTAGCAGCCTGTCCAGTGACCCTCCTAXXXXXXXXXXCACGACCCGGTTACGCATCGGCTAAGAACGCAATCATCGACGCACTGCGT
CGAAGTTCTCAAAAACACCTGACAGCGTAGCAGCCTGTCCAGTGACCCTCXXXXXXXXXXCACGACCCGGTTACGCATCGGCTAAGAACGCAATCATCGACGCACTGCGT
>Marker814
CTGTCCGTTTACGATTTTACGTCTCTGTCTTCCTAAAAGATCGCCTATTTXXXXXXXXXXGAGTTGCAACGGCTCGCGGGCTTCAGCGGAGGTTATTCAGGGCCTACCCC
CTGTCCGTTTACGATTTTACGTCTCTGTCTTCCTAAAAGATCGCCTATTTXXXXXXXXXXGAGTTGCAACGGCTCGCGGGCTTCGGCGGAGGTTATTCAGGGCCTACCCC
>Marker1167
TATACAGATCCGTCATCATCATTCTCATTCGCCGTTTGTAATTTTGATGCXXXXXXXXXXTCGAACGCAGATGGCCGGAGTCTCGTTCAGTGGGCGGCGCAATCTTCGCG
TATACAGATCCGTCATCATCATTCTCATTCGCCGTTTGTAATTTGGATGCXXXXXXXXXXTCGAACGCAGATGGCCGGAGTCTCGTTCAGTGGGCGGCGCAATCTTCGCG
>Marker2000
AACTAAATCCCGATGATGATGATGGTGATGATGAGGATAAATGATGATCGXXXXXXXXXXGATAAAGATAAAATTGAAAATGATGATAATAAAAATGACGATGGTAATAG
AACTAAATCCCGATGATGATGATGGTGATGATGAGGATAAATGATGATCGXXXXXXXXXXGATAAAGATAAAATTGAAAATGAAGATAATAACAATGACGACGATAATAG
>Marker1333
GTGATGTGTGTGTTATGTGATGTGTGTGTTATGTGATGTGTGATGTGTGTXXXXXXXXXXGTGATGTGTGTGTGTTGTGTGTTATGTGATGTGTGATGTGTGTGTGTGTG
GTGATGTGTGTGTTATGTGATGTGTGTGTTATGTGATGTGTGAGTGTGTTXXXXXXXXXXGATGTGTGTGTGTTGTGTGTTATGTGATGTGTGATGTGTGTGTGAGTGTG
>Marker979
CAAATGGACAAACGAGAAGAACAAACAAAGCAAAATCAGAAGCAAAGAGTXXXXXXXXXXTCCTCTCCAGAAGTCCTTCTCGGCGCTGCTGAATATGCCATCGCGCCGGC
CAAATGGACAAACGAGAAGAACAAACAAAGCAAAATCAGAAGCAAAGAGTXXXXXXXXXXCCTTTTCCTGAAGTCCTTCTCGGCGCTGCTGAATATGCCATCGCGCCGGC
>Marker786
CCGGGCGAAACGCTGCGATGCCTTTCACATCCGGTACCGTTCACTTCGCTXXXXXXXXXXAGCGCGTTGTGCCGGTGAGAAGAAAGAGCGAGGTTTTGCCGCGCGTGCAT
CCGGGCGAAACGCTGCGATGCCTTTCATATCCGGTACCGTTCACTTCGCTXXXXXXXXXXAGCGCGTTGTGCCGGTGAGAAGAAAGAGCGAGGTTTTGCCGCGCGTGCAT
>Marker1841
CAAAAACGCAACTATGCGAAGAAAAACGGGGAGGTATTATGACAACACCGXXXXXXXXXXCTATACCGACCACAACCAAGAGTAAATTACAAGGCAAGAACCAGCAACAC
CAAAAACGCAACTATGCGAAGAAAAACGGGGAGGTATTATGACAACACCGXXXXXXXXXXCTATACCGACCACAGCCAAGAGTAAATTACAAGGCAAGAACCAGCAACAC
>Marker944
CAGGGATCATAAGGAGCCAGCCGGGACAAGGCGCTACCCAACCTTGGGGAXXXXXXXXXXAAGGCAGGGAATGGTTGCTGAAAGTGTGTTAGTGGTAATCAAGGTTAGAC
CAGGGATCATAAGGAGCCAGCCGGGACAAGGCGCTACCCAACCTTGGGGAXXXXXXXXXXAAGGCAGGGAATGGTTGCTGAAAGTGTGTTAGTGGTAAGCAAGGTTAGAC
>Marker1087
CAGAAGGAGAGAAATGTGAGGGATATAGGAGCAAGTGGAGGAGGATGAAGXXXXXXXXXXGAAGGAGGAGGAAAAGGAGGGGATGAAAAGGACGAGGAGGAGAAGGAGGA
CAGAAGGAGAGAAATGTGAGGGATATAGGAGCAAGTGGAGATGGATGAGGXXXXXXXXXXAAGGAGGAGGAAAAGGAGGGGAATGAAAAGGACGAGGAGGAGAAGGAGGA
>Marker1077
TGGTAAGCTCCGGACAAGCTCATCCTTTTGATCGAACGAGGAAGAGAAGGXXXXXXXXXXGGAGGTGAATGGGTGGATGAGTGTCTCCCTCCTTCGCTCCTCTCTTCTCT
TGGTAAGCTCCGGACAAGCTCATCCTTTTGATCGAACGAGGAAGAGAAGGXXXXXXXXXXAGAGGTGGATGGGTGGATGAGTGTCTCCCTCCTTTGCTCCTCTCTTCTCT
>Marker1603
CATTTCCATTACCGTTGCCTTTGTATCCACTTCCGTTGCCGTTGGTGTATXXXXXXXXXXCCGTGGAACAGTCAAAGTTGTACCACCAATCGCACACGAAGTATTGCTGA
CATTTCCATTACCGTTGCCTTTGTATCCACTTCCGTTGCCGTTGGTGTATXXXXXXXXXXCCGTGGAACAATCAAAGTTGTACCACCAATCGCACACGAAGTATTGCTGA
>Marker1524
TTCTCCTCCTCTTCCTCCCTCCTTCCTCCTCATTCTCCTCCTCTTCGTCCXXXXXXXXXXTTCCTCCTTCCATTTTTTGCGCTCCTTCCTTTCTACACATTCCTTCTCCT
TTCTCCTCCTCTTCCTCCCTCCTTCCTCCTCCTTCTCCTCCTCTTCGTCCXXXXXXXXXXTTCCTCCTTCCATTTTTTGCGCTCCTTCCTTTCTACACATTCCTTCTCCT
>Marker1882
CTACCTGATTTTTACAGCTCGTGTGCAGTCGCCAGGCTGACTCCGGATGTXXXXXXXXXXCTTTCCGTATGGTCGAATGTCGTCAGGGTTTTGATAGGACTTTCGACCAT
CTACCTGATTTTTACAGCTCGTGTGCAGTCGCCAGGCTGACTCCGGATGTXXXXXXXXXXCTTTCCGTATGGTCGAATGTCGTCAAGGTTTTGATAGGACTTTCGACCAT
CTACCTGATTTTTACAGCTCGTGTGCAGTCGCCAGGCTGACTCCGGATGTXXXXXXXXXXCTTTCCGTATGGTCGATTGTCGTCGAGGTTTTGATAGGACTTTCGACCAT
>Marker1053
AAAGCCCGCCACCCCCTCAGCGACAGAACGCGACCCGTAAACAAAGGAGAXXXXXXXXXXTTTTGACTTTATCTTCGCTGTTGTCATCGTTGTCGTTGTTGCTATTATCG
AAAGCCCGCCCTCCCCTCAGCGACAGAACGCGACCCGTAAACAAGAGAGAXXXXXXXXXXTTTTGACTTTATCTTCGCTGTTGTCATCGTTGTCGTTGTTGCTATTATCG
>Marker1881
ATCAAGGAGGTCAAGGGCCAGATCTATGGCAAAGAGAAGTGACGAAATATXXXXXXXXXXTGATGTTGATGGTGATGGTGGTGATGATGATGACGACGACGATGATGATG
ATCAAGGAGGTCAAGGGCCAGATCTATGACAAAGAGAAGTGACGAAATATXXXXXXXXXXTGATGTTGATGGTGATGGTGGTGATGATGATGACGACGACGATGATGATG
>Marker2036
TTCACACGTATTTTGGGTCTGGTGCAAGGCGAGGAGAAGCTGGGGAGCTGXXXXXXXXXXACCGCTGCCTCCGCTGTCCTACAAAAGTTGGTAGATGGCGAGCTTAGGGT
TTCACACGTATTTTGGGTCTGGTGCAAGGCGAGGAGAAGCTGGGGAGCTGXXXXXXXXXXACCGCTGCCTCCGCTGTCCTACAAAAGTGGGTAGATGGCGAGCTTAGGGT
>Marker2033
TCAGCATCTTCGGCGCAGAAAAAGCGACGGTCATTGAGTGGATGCTGTGAXXXXXXXXXXGAAAGGAGGAAGAGGAAAGAGAGAGAGATAGGAGGGGGTGAGAGGGGAAG
TCAGCATCTTCAGCGCAGAAAAAGCGACGGTCATTGAGTGGATGCTGTGAXXXXXXXXXXGAAAGGAGGATGAGGAAAGAGAGAGAGATAGGAGGGGGTGAGAGGGGAAG
>Marker1748
AGGGCTGAGAGGGAGAGGAAATCAGGAAGGCAGAGAGAGGAGGAGAGGAAXXXXXXXXXXAGAGATGAGGAGAGGAAGGGGGAGAGAGATATGAGAAAGAGAGAGACAGA
AGGGCTGAGAGGGAGAGGAAATCAGGAAGGAAGAGAGAGGACGAGAGGAAXXXXXXXXXXAGAGATGAGGAGAGGAAGGGGGAGAGAGATATGAGAAAGAGAGAGACAGA
>Marker1727
GTGAACGCGAGCGGGTACAGTCGGGGAGGAAGCGTCACCGGGATGTGCCTXXXXXXXXXXGGATGATACAACGGTGAAGTATAAAACGTCAGTAATGATAGATATCAACA
GTGAACGCGAGCGGGTACAGTCGGGGAGGAAGCGTCACCGGGATGTGCCTXXXXXXXXXXATGGATGATACAACGGTGGTATAAAACGTCAGTAATGATAGATATCAACA
>Marker2113
TAGAGCCATAGAGACAGCACATTCCCAGAACTCTAATCTCACGCCGAACCXXXXXXXXXXTATTGTTATTGGTATTGGTATTATTATTACTATTATTGTCATTGCTATTG
TAGAGCCATAGAGACAGCAGATTCCCAGAACTCTAATCTCACGCCGAACCXXXXXXXXXXTATTGGTATTGGTATTGGTATTATTATTACTATTATTGTCATTGCTATTG
>Marker1530
CCTGTGCGTTGTAGGCGTTGAAGAAGGCGTTGCGGGCGGCGTTGACTTCTXXXXXXXXXXAGATATCACAGAACCCGTAGCTTTGATGATCACAGCGAAGCGACATATCC
CCTGTGCGTTGTAGGCGTTGAAGAAGGCGTTGCGGGCGGCGTTGACTTCTXXXXXXXXXXGATATCACAGATCCCGTAGCTTTGATGATCACAGCGAAGCGACATATCCT
>Marker1666
CCAATTCGGTAGTGCCTTATCCGCAAAGACTGAAAAGCTCAAAGACAGAGXXXXXXXXXXAAACACTTGATTACACAGTCTAAAGCTGCATCTATCCGAAGAAAGTAGTA
CCAATTCGGTAGTGCCTTATCCGCAAAGACTGAAAAGCTCAAAGACAGAGXXXXXXXXXXAAACACTTGATTACACAGTCTAAAGCTGCATATATCCGAAGAAAGTAGTA
>Marker1242
CGAGCTAGGTGTCGACAGTAACGGATCCCGCAAACAAGGCGAGCGACAGGXXXXXXXXXXACACCTGCGATTGGTGGGAGGGAAACAGGCTGGTAAAGATCGTTGAGTCA
CGAGCTAGGTGTCGACAGTAACGGATCCCGCAAACAAGGCGAGCGACAGGXXXXXXXXXXACACCTGCGATTGGTGGGAGGGAAACAGGCTGATAAAGGTCGTCGAGTCA
CGAGCTAGGTGTCGACAGTAACGGATCCCGCAAACAAGGCGAGCGACAGGXXXXXXXXXXACACCTGCGATTGGTGGGAGGGAAACAGGCTGGTAAAGGTCGTCGAGTCA
>Marker2741
AGGCAGCCCATCCTAGGCCTATGCGATGTTGGACGGCGGCCAGTCCGTCAXXXXXXXXXXGTGCTGCAATGACGATGCAGAATAGAATAGCAGAAAGAACATCACCTTGT
AGGCAGCCCATCCTAGGCCTATGCGATGTTGGACGGCGGCCAGTCCGTCAXXXXXXXXXXGTGCTACAATGACGATGCAGAATAGAATAGCAGAAAGAACATCACCTTGT
>Marker2569
AGTGATGCTGATAATGATAATATGCTGCTCCTGCATACTGCTGATGATGAXXXXXXXXXXTGACAGAGGGGAAAATGACGGTCATCTTTTTCACTACTATCTAACAGTAA
AGTGATGCTGATAATGATAATGATATGCTGCTCCTGCATAATGCTGATGAXXXXXXXXXXTGACAGAGGGGAAAATGACGGTCATCTTTTTCACTACTATCTAACAGTAA
>Marker1542
TTACCAACGTCAAATATCATTTTTGAGGAGAGGGGGGGAGGGTAGAGAGAXXXXXXXXXXCTGTCACTATTACTGAACTGTATTTGTGGATTTTGCACCAGAACCGCGAG
TTACCAACGTCAAATATCATTTTTGAGGAGAGGGGGGGAGGGGGTAGAGAXXXXXXXXXXCTGTCACTATTACTGAACTGTATTTGTGGATTTTGCACCAGAACCGCGAG
>Marker1482
ATGTCATCGCACCCTCACGCCCTCACGCCCTCACGCCCTCACGTGCCCCAXXXXXXXXXXATCCCCACGCCCTCATTTCCCAACATCCTTACGCCCTAATGCCTCTTCTG
ATGTCATCGCACCCTCACGCCCTCACGCCCTCACGCCCTCACGTGCCCCAXXXXXXXXXXAGCCCCACGCCCTCATTTCCCAACATCCTTACGCCCTAATGCCTCTTCTG
>Marker1981
CGAAGGCAGAGAACCCCTGATAATCTAGTCCTCCTGAGGGAGGTAGTCAGXXXXXXXXXXCTGTATGGCAATAGATTTGCATCCGCCATAGACTGGTGTCGGTCATCTCT
CGAAGGCAGAGAACCCCTGATAATCTAGTCCTCCTGAGGGAGGTAGTCAGXXXXXXXXXXCTGTATTGCAATAGATTTGCATCCGCCATAGACTGGTGTCGGTCATCTCT
>Marker2993
GATTCGACTGAAAATGTTGATATAGGCAAAGGACTTGTAGAGAATTGGAGXXXXXXXXXXTACGTGTGTTCTACTGTTCGCGATGAACAAAAGCGAACAATTGTAAAATG
GATTCGACTGAAAATGTTGGTATAGGCAAAGGACTTGTAGAGAATTGGAGXXXXXXXXXXTACGTGTGTTCTACTGTTCGCGATGAACAAAAGCGAACAATTGTAAAATG
>Marker1801
TGAAAAAACTCGTCCCCTGTGGAGCATAAGCAAACTCACACGTACACACAXXXXXXXXXXGATGAGATAGCGTTATCAGGAGAGATTCGAGACGCGGGCGGGCCTTGTCT
TGAAAAAACTCGTCCCCTGTGGAGCAGAAGCAAACTCACATATACACACTXXXXXXXXXXGATGAGATAGCGTTATCAGGAGAGATTCGAGACGCGGGCGGGCCTTGTCT
>Marker2092
TGCATAGTGAGCAGGCCGTAACTGCACCCTGCGTAAGCTCCCTATTACAAXXXXXXXXXXGGTGGAAAACGACTCGCCTGGAAGAGTGATGGATGACTCTGTCTTTCTCT
TGCATAGTGAGTAGGCCGTAACTGCACCCTGCGTAAGCTCCCTATTACAAXXXXXXXXXXGGTGGAAAACGACTCGCCTGGAAGAGTGATGGATGACTCTGTCTTTCTCT
>Marker1931
AAAGCTCTAATCCTTTGCAGTTTTTGGAATGAGATTTCCGCTGCCGCCTCXXXXXXXXXXTCGCGAGGCGCGGGAAGTGAGAGTGACCGCGGAGTGCCAGCCTTTACTCT
AAAACTCTAATCCTTTGCAGTTTTTGGAATGAGATTTCCGCTGCCGCCTCXXXXXXXXXXTCGCGAGGCGCGGGAAGTGAGAGTGACCGCGGAGTGCCAGCCTTTACTCT
>Marker1580
CAACAGAAAACAACTGTCAGCAATATGCTTCCGTCCTCCCAAGGTCGAAAXXXXXXXXXXCTCAGGGGTCACGCCTTACCTCCTCAATAAACTCCTCAAGCAAGTCCCCT
CACAGAAAACAAATGTCAACAATACGCTTCCGTTCTCCCAAGGTCGAAACXXXXXXXXXXCTCAGGGGTCACGCCTTACCTCCTCAATAAACTCCTCAAGCAAGTCCCCT
CAACACAGAAAACAACTGTCAGCAATATGCTTCCGTCCTCCCAAGGTCGAXXXXXXXXXXCTCAGGGGTCACGCCTTACCTCCTCAATAAACTCCTCAAGCAAGTCCCCT
>Marker2771
GTCCTTTTCTTCCCCCATTTTGTCTCCTGTTATGCCTACTTTAGTCTCTTXXXXXXXXXXAGGAGCGAGGGAGCGCTGCGGACGGGGGCTTCTGCTTGAGTTCGTCGTGA
GTCCTTTTCTTCCCCATTTTGTCTCCTGTTATGCCTACTTTAGTCTCTTTXXXXXXXXXXAGGAGCGAGGGAGCGCTGCGGACGGGGGCTTCTGCTTGAGTTCGTCGTGA
>Marker1974
AAATGGTGGCCAGGCCGCGTGGCTTGGGAGCGTCTGCCCCTGAGCGGGCTXXXXXXXXXXGCGTTTGCTTGCGAGAAATGATTACACTGCTTGTTCTCGACGCAGCGGTC
AAATGGTGGCCAGACCGCGTGGCTTGGGAGCGTCTGCCCCTGAGCGGGCTXXXXXXXXXXGCGTTTGCTTGCGAGAAATGATTACACTGCTTGTTCTCGACGCAGCGGTC
>Marker1395
GGCAGTCAAGTATAGAGGAGAAAGAAAGACACAGGCAGAGAGAGAGAAAGXXXXXXXXXXCATTCCATTCATCGGGTCACAGCGCGATCGAGGGGCCAGGGGGGTGTTGG
GGCAGTCAAGTAGAGAGGAGAAAGAAAGACACAGGCAGAGAGAGAGAAAGXXXXXXXXXXCCATTCCATTCATCGGGTCACAGCGCGATCGAGGGGCCAGGGGGTGTTGG
>Marker2013
ATAAACAAGCGACGAACACCCCCAGCGCCGCTTTCGTCTTTCCCACAGAGXXXXXXXXXXAGGGCGTGGAGGCGTGTGACAAGGGGCGCAAGCAGGCAACGGACGGGGAA
ATAAACAAGCGACGAACACCCCCAGCGCCGCTTTCGTCTTTCCCACAGAGXXXXXXXXXXAGGGCGTGGAGGCGTGTGACAAGGGGCGCAAGCAGGCAGCGGACGGGGAA
ATAAACAAGCGACGAACACCCCCAGCGCCGCTTTCGTCTTTCCCACAGAGXXXXXXXXXXAGGGCGTGGAAGCGTGTGACAAGGGGCGCAAGCAGGCAGCGGACGGGGAA
>Marker2730
GATGGAGGAGTAGAAGGAGAGGGTGGAAGGGAGGAGGACTGAAGGAGGGGXXXXXXXXXXAACGAAGGAGGAAGAACGAAAATCGAAAAAGAATCACACAATTGTGTCGA
GATGGAGGAGTAGAAGGAGAGGGTGGAAGGGAGGAGGACTGAAGGAGGGGXXXXXXXXXXAACGAAGAAGGAAGAACGAAAATCGAAAAAGAATCACACAATTGTGTCGA
>Marker2168
CTACCTACACTGTTCCAGGGCAAGCGGAGTTAGCGAGCAGAACCTCGAGCXXXXXXXXXXTGACCCTCTAAGGTCAAAGTCCCAATTACTAGGTATCACAGAACTGTCCT
CTTCCTACACTGTTCCAGGGCAAGCGGAGTTAGCGAGCAGAACCTCGAGCXXXXXXXXXXTGACCCTCTAAGGTCAAAGTCCCAATTACTAGGTATCACAGAACTGTCCT
>Marker2951
ATACACTTCTCAATTCCCATCTGCTCTCTCCCTTACATTATCCTCTGTCTXXXXXXXXXXTGATTGACGTGATCTAATGGCACGTTTCCTTGACCAAACGTTTTCTGACT
ATACACTTCTCAATTCCCATCTTCTGCTCTCTCCCTTACATTATCCTCTGXXXXXXXXXXTGATTGACGTGATCTAATGGCACGTTTCCTTGACCAAACGTTTTCTGACT
>Marker2382
GGTTCGTCATCTACATCAGCATCATTAGTAGCAGCAGTATAACTGTCGCAXXXXXXXXXXGTAGAGTTATCATCGGTGTCATTATCATCATTTTCGTTGCATTTGCCATT
GGTTCGTCATCTACATCAGCATCATTAGTAGCAGCAGTATAACTGTCGCAXXXXXXXXXXGTAGAGTTATCATCGGTGCCATTATCATCATTTTCGTTGCATTTGCCATT
>Marker2859
GACGCCATCCGTGATATAGCTTCGCCCGGGCCGGAGTCTTCTTATCCTGCXXXXXXXXXXTTAGCCTATATGATATTTCTTGCAATTATTTTCATTGTATCAACTTTTCG
GACGCCATCCGTGATATAGCTTCGCCCGGGCCGGAGTCTTCTTATCCTGCXXXXXXXXXXCTTTAGCCTATATGATATTTTGTAATTATCTTCATTGTATCGACTTTTCG
>Marker2925
TCACTTGCACTATGACTCTACCCCTCTAAAAAGAAGAAGAAGAAGGAGGAXXXXXXXXXXATTTCGTGATGACGTCACTGGCAGTCCCGGACGGAAAATCAACGCTCCCT
TCACTTGCACTATGACTCTTCCTCCCTCAAAAGAAGAAGAAGAAGGAGGAXXXXXXXXXXATTTCGTGATGACGTCACTGGCAGTCCCGGACGGAAAATCAACGCTCCCT
>Marker2183
CGCAAATACACGCGCCTTTTACAGCCAAGTCCCTCACATTCAATATTCAGXXXXXXXXXXTAGTCATCTGTTCGTTCATTTTCAATTTCACTTTCGTTTTGTGATGCAAC
CGCAAATACACGCGCCTTTTACAGCCAAGTCCCGCATTCAATATTCAGAGXXXXXXXXXXTAGTCATCTGTTCGTTCATTTTCAATTTCACTTTCGTTTTGTGATGCAAC
>Marker1758
CGACCAACAAACAGAAACAAAAATGACCGATTGAGTTGTCAACGGTATTGXXXXXXXXXXTGTGGGAGAGCGGTCGATGGCGGGAGAGCGCGGTTGCCGACGGTTACATT
CGACCAACAGACAGAAACAAAAATGACCGATTGAGTTGTCAACGGTAATGXXXXXXXXXXTGTGGGAGAGCGGTCGATGGCGGGAGAGCGCGGTTGCCGACGGTTACATT
>Marker6455
TGCGGATAATGATGATGATAAAGATGATAATGATGCAATAATAGCTATGAXXXXXXXXXXATGCTGATGAAATGATGATTATGATGATAATGATAACAATACTAGTAATG
TGCGGATAATGATGATGATAAAGATGATAATGATGCAATAATAGCTATGAXXXXXXXXXXATGCGGATGAAATGATGATTATGATGATAATGATAACAATACTAGTAATG
TGCGGATAATGATGATGATAAAGATGATAATGATGCAATAATAGCTATGAXXXXXXXXXXATACTGATGAAATGATGATTATGATGATAATGATAACAATACTAGTAATG
TGCGGATAATGATGATGATAAAGATGATAATGATGCAATAATAGCTATGAXXXXXXXXXXATGCTGATAAAATGATGATTATGATGATAATGATAACAATCCTAGTAATG
>Marker3188
GAAAACGAGAGAGACACACACACAAAGAGAGAGAAAGAAAGCGACAGAGAXXXXXXXXXXAGAGAAGGAGCAAAAGCATCAGGAAAGGTTATTTCAACACGTGATGGATG
GAAAACGAGAGAGACACACACACAAAAAGAGAGAAAGAAAGCGAGAGAGAXXXXXXXXXXAGAGAAGGAGCAAAAGCATCAGGAAAGGTTATTTCAACACGTGATGGATG
>Marker2362
GCCGTTCCCCTTCTTCAGTCGACCCCCTATTCCTTACTTTATCCTGTCCCXXXXXXXXXXTGGAGGTGGAATAAAGGTAGAAGTGAGGTGGAAGGAAGGTGGAAGGCGAG
GCCGGTCCCCTTCTTCAGTCGACCCCCTATTCCTTACTTTATCCTGTCCCXXXXXXXXXXTGGAGGTGGAATAAAGGTAGAAGTGAGGTGGAAGGAAGGTGGAAGGCGAG
>Marker4089
TACTTGTACATTGGAACATTTGCAGCTTCCGTTCTCGCAGACCAGACCTAXXXXXXXXXXCTTCCTATAGTGCTATATGACCTTAGATGTCTAGCACATTTATTTTACCT
TACTTGTACATTGGAACATTTGCAGCTTCCGTTCTCGCAGACCAGACCTAXXXXXXXXXXCTTCCTATAGTACTATATGACCTTAGATGTCTAGCACATTTATTTTACCT
TACTTGTACATTGGAACATTTGCAGCTTCCGTTCTCGCAGACCAGACCTAXXXXXXXXXXCTTTCTATAGTGCTATATGACCTTAGATGTCTAGCACATTTATTTTACCT
>Marker2800
TAGGCGGAGTCCCCCTCGACGAGTCACTGCCTTGGGCCGGGTCGTCAGCCXXXXXXXXXXTGTTTGGTTCTGTTGTGGCCTGAAACCTTCACTTATTTATGTTTACTTGT
TAGGCGGAGTCCCCCTCGACGAGTCACTGCCTTGGGCCGGGTCGTCAGCCXXXXXXXXXXTGTTTGGTTCTGTTGTGGCTTGAGATCTTCACTTATTTATGTTTACTTGT
>Marker2899
ATGAGATTATGCCGTTAGATCAAGTAGATAACTAAAACTCTCCATCTTTCXXXXXXXXXXAATATCCCAGTCCATCGTCTAAACACTTACAGTCTCTCTTACGACCGCCA
ATGAGATTATGCCGTTAGATCAAGTAGATAACTAAACTCTCTCCATCTTTXXXXXXXXXXAATATCCCAGTCCATCGTCTAAACACTTACAGTCTCTCTTACGACCGCCA
>Marker2919
TAGCGGTGTGGGAGGTCGTGGTTGATGTAATTGGGCGTGGGAGGGGTGTGXXXXXXXXXXAATTTGCAAATTGCATAGGGGAATTGGTATGCTGCTAGAGTTTACTGTGT
TAGCGGTGTGGGAGGTCGTGGTTGATGTAATTGGGCGTGGGAGGGGTGTGXXXXXXXXXXAATTTGCAAATTGCGTAGGGGAATTGGTATGCTGCTAGAGTTTACTGTGT
>Marker3244
CATCATTTTTATCATTATTATAACAACCATCATCACCATTTCCCTTTTCAXXXXXXXXXXTCCTCATCCTTCTCTTCATCCTCATTCCCATCCTCTTCTTCATTTTCATT
CATCATTTTTATCATTATTATAACCACCATCATCACCATTTCCCTCTTCAXXXXXXXXXXTCCTCATCCTTCTCTTCATCCTCATTCCCATCCTCTTCTTCATTTTCATT
>Marker2220
GTGACCCAGTACTCACATCTCCGCTGAAGGAACTACTTGTTCCTTGGCTCXXXXXXXXXXGTGTGGCTTACTTGCTTTCCGTTAGCTTGCCTTTGGTGTTTCAGTCTGGG
GTGACTTCCAGTACTCACATCTCCGTTGGAGGAACTACTTGTTCCTTGGCXXXXXXXXXXGTGTGGCTTACTTGCTTTCCGTTAGCTTGCCTTTGGTGTTTCAGTCTGGG
>Marker2724
ATTCCCATCGCACGGATTCTTTCGCCGCCCTCACCATATCTCCCGCTCGCXXXXXXXXXXCTCCTTCCTCTTTCCATTTCTCTCCTTCTTTCCTTTTTTCCGTAGTCTCC
ATTCCCATCGCACGGATTCTTTCGCCGCCCTCACCATATCTCCCGCTCGCXXXXXXXXXXCCTCCTTCCTCTTTCCGTTTCTCTCCTTCTTTCCTTCTTCCGTAGTCTCC
>Marker2337
CGTAATCACTATTGCCAATTTGGCAATTGTCAAATATATATCATCAAGGAXXXXXXXXXXTTGCTTGTTAGAACGTTTTTGCTCTCGTTGGTCTGTAACCCTGACGTGCA
CGTAATCACTATTACCAATTTGGCAATTGTCAAATATATATCATCAAGGAXXXXXXXXXXTTGCTTGTTAGAACGTTTTTGCTCTCGTTGGTCTGTAAACCTGACGTGCA
>Marker1929
CGGGAAAGTAGGAGGTAGAAGTGGGGAAGTAAGATGTAGGAGATAGGTATXXXXXXXXXXGAACTGCAATGTTTGGCAGGGGGTGGTACTACGGAGGTGGAGAATAAGGC
CTGGGGAAGGTAGGAGGTAGAAGTGGGGAAGTAAGATGTAGGAGATAGGTXXXXXXXXXXGAACTGCAATGTTTGGCAGGGGGTGGTACTACGGAGGTGGAGAATAAGGC
>Marker2402
AGACGTGGGGAAATCTAAGGGTTCAAGACGTCGAAGAATCTAAACGCCTTXXXXXXXXXXGTCGTGTGTGTGCCCTGTGGATAAGGTAGTCGTGTGGGTAGGTGTGGGTT
AGACGTGGGGAAATCTAAGGGTTCAAGACGTCGAAGAATCTAAACGCCTTXXXXXXXXXXGGGTCGTGTGTGTCCTGCGGATAAGGTAGTCGTGTGGGTAGGTGTGGGTT
>Marker3626
AAGGTGCGAAGTAAGTGGAAAAAGAGACACACACAGGCACACACATACACXXXXXXXXXXGATACATCTAGTCTCTAAACAAAAACGTGAGTATAGAACTAAATGTTGTG
AAGGTGCGAAGTAAGTGGAAAAAGAGACACACACAGGCACACACATACACXXXXXXXXXXGATACATCTAGTCTCTAAACAAAAACGTGAGTATAGAACTAAATGCTGTG
>Marker2757
ACCAGCACGCTAGTGGCGGAGGGGAAATCTGTGACGTCAGAGCATCGCATXXXXXXXXXXTGGTATTGAAGCTGATTTACTCAGTTTCAATTATCCTTTCAATTTCTGTA
ACCAGCACGCTAGTGGCGGAGGGGAAATCTGTGACGTCAGAGCATCGCATXXXXXXXXXXTGTTATTGAAGCTGATTTACTCAGTTTCAATTATCCTTTCAATTTCTGTA
>Marker2691
CCTTCCCTCCTACACACTACTTGCATAATTTCTCCTTTATCAACCGATCTXXXXXXXXXXACTAACTCACTATCAAGCATTCACTTACTCACTCACAATCACGCTTTCAT
CCTTCCCTCCTACACACTACTTGCATAATTTCTCCTTTATCAACCTATCTXXXXXXXXXXACTAACTCACTATCAAGCATTCACTTACTCACTCACAATCACGCTTTCAT
>Marker2653
CAGAAACATACACCCTAACTTTTTCGTTCTGTGACGTTCATCACACGTAAXXXXXXXXXXCAGAGGACATTGATTGGTTTCAAATGGAGTTTGATTTGCTTTGTTCGGTT
CAGAAACATACACCCTAACTTTTTCGTTCTGTGACGTTCATCACACGTAAXXXXXXXXXXCAGAGGAAATTGATTGGTTTCAAATGGAGTTTTATTTGCTTTGTTCGGTT
>Marker3112
ATCAGATTGTTAGGTTAGATTAGATTGGTTAGGTTAGATTAGGTTGGTTAXXXXXXXXXXAGATTAGATTGGTTAGGTTAGATTAGGTTGGTTAGGTTAGATTAGGTTGG
ATCAGATTGGTTAGGTTAGATTAGATTGGTTAGGTTAGATTAGGTTGGTTXXXXXXXXXXAGATTAGATTGGTTAGGTTAGATTAGGTTGGTTAGGTTAGATTAGGTTGG
>Marker3819
GGTTGACGATGCCGACACGGACGGAGTATCGCGAGAAGAAGCTGGAAATGXXXXXXXXXXTGACGCAAGACCAGGTAAATTATCTCAAATGAATGGAATACGAATGGCAT
GGTTGACGATGCCGACACGGACGGAGTATCGCGAGAAGAAGCTGGAAATGXXXXXXXXXXTGACGCAAGACCAGGTAAATTATCTCAAATGAATGGAATACGAATGGTAT
>Marker3867
AAGCACTCAGAGAGCGCATACCTCAGTCAAGGCAGTAAGGTCACTTGATGXXXXXXXXXXTACTAATGATAATACTAATTTATTCCTTTCTCGCAATGCTAATGAATCCC
AAGCACTCAGAGAGCGCATACCTCAGTCAAGGCAGTAAGGTCACTTGATGXXXXXXXXXXTAATGATAATAATACTAATTTATTCCTTTCTCGCAATGCTAATGAATCCC
>Marker2829
TAGCGACGAGAGTTGACGCCAGGAGGGAGATGAGGAGGAGAAGGAAGAGGXXXXXXXXXXGAAGAAGAAGAAGAAACTGGAGAAAGAAGTGATGAAGGAGGAGGGGGTAT
CAGCGACGAGAGTTGACGCCAGGAGGGAGATGAGGAGGAGAAGGAAGAGGXXXXXXXXXXGAAGAAGAAGAAGAAACTGGAGAAAGAAGTGATGAAGGAGGAGGGGGTAT
>Marker3373
ACCTCCCAAACCTACACAGCAGAGACAATAAACTAACACCCACTCCCGCCXXXXXXXXXXTATCAATATCATCATTACCATTACCATTGGTGTTGTTGTTATTATTATCA
ACCTCCCAAACCTACACAGCAGAGACAATAAACTAACACCCACTCCCGCTXXXXXXXXXXTATCAATATCATCATTACCATTACCATTGGTGTTGTTGTTATTATTATCA
>Marker2007
GTGTAGTGTGTGTGTGTGTGTTTGTGTGGTTGTGTGGTTGTGTGGTTGTGXXXXXXXXXXTGTGTGCGTCCGTGTGTGTGTGTGTTTGTGTGTGCGTGTGCGTGCGTCAT
GTGTAGTGTGTGTGTGTATGTTTTTGTATGTCTGTGTGGTTGTGTGGTGTXXXXXXXXXXTGTGTGCGTCCGTGTGTGTGTGTGTTTGTGTGTGCGTGTGCGTGCGTCAT
>Marker2837
TGGTAAGGGATAAAACTAACCAATATCGGTGATAGCCAAGTGTGAAAACAXXXXXXXXXXTAAGTAGACGACATTAGAACATAAATCAGAGTGGCATCTCGTAGGCTGTT
GGGATAAAACTAACTAATATCGGTGATAGTCAAGTGTGAAAACAGCTAATXXXXXXXXXXTAAGTAGACGACATTAGAACATAAATCAGAGTGGCATCTCGTAGGCTGTT
>Marker3352
AAAATAGGAAATACTGTGCACACCCGCGCGCACTCTCTCGCTCACTGACAXXXXXXXXXXTGAGCTTACACACACTAACATTGCGGCCGAAATGTAGCATCAACTTGAGG
AAAATAGGAAATACTGTGCACACCCGCGCGCACTCTCTCGCTCACTGACAXXXXXXXXXXTGAGCTTACACACACTGACATTGCGCTCGAAATGTAGCATCAACTTGAGG
>Marker3093
CCACACCAACACGTATGATACAGCCGTTCCCATCTTCGATATCACCACCAXXXXXXXXXXACCACCTCCACCCTCCCTCGCAAGATCACGAAACCTTCCAGCAATTACCA
CCACACCAACACGTATGATACAGCCGTTCCCATCTTCGATATCACCACCAXXXXXXXXXXCCACCCTCCACCCTCCCTCGCAAGATCACGAAACCTTCCAGCAATTACCA
>Marker3338
TAGTTCAATAACAGAGCGCGACGTGTATGAGGGTAAGGTGAGGGGAAAGAXXXXXXXXXXGAGAGGGAGACGAGGGGAAAGGAGAGAGATGTGAGGGGGGGATAGGAGTC
TAGTTCAATAACAGAGCGCGACGTTTATGAGGGTAAGGTGAGGGGAAAGAXXXXXXXXXXGAGAGGGAGACGAGGGGAAAGGAGAGAGATGTGAGGGGGGGATAGGAGTC
>Marker3888
GAAGAGAAGAAGAAGGGGAAAGAGGAGGAAAAGGAGAAGGAGAAGGAAGAXXXXXXXXXXGAGAAAGAAAAGAAGAAATATACGGAGAAGAAGGAGGAGAAGGAGCAGGT
GAAGAGAAGGAGAAGGGGAAAGAGGAGGAGAAGGAGAAGGAGAAGGAAGAXXXXXXXXXXGAGAAAGAAAAGGAGAAAGATACGGAGAAGAAGGAGGAGAAGGAGCAGGT
>Marker3733
AGATAGTGAGATGGATAGATAGAATACTATAGAGACAGATACTTCTCCACXXXXXXXXXXTACTTCTCCTTCTCTTTCTCCACCATTACTTCTCCTCCTCCACCTTCCCA
AGATAGTGAGATGGATAGATAGAATACTATAGAGACAGATACTTCTCCACXXXXXXXXXXTATTTCTCCTTCTCTTTCTCCACCATTACTTCTCCTCTTCCACCTTCCCA
>Marker2703
CAGCAATAATACCTACGCTAACAAAGACTGCTTTCAGCCAAAGAAACTGGXXXXXXXXXXGCACAGAGCGGCTGTAGGAGAGATTGTCCCAACCTATGTATTATGACTCT
CAGCAATAATACCTACGCTAACAAAGACTGCTTTCAGCCAAAGAAACTGGXXXXXXXXXXGCACAGAGCGGCTGTAGGAGAGATTGTCCCAAACTTTGTATTATGACTCT
>Marker3930
CAATAAACCAGGTAGACAGCTAGGTTATCAAGCAGGGATTGTGGGAGATTXXXXXXXXXXGGGTGGGCAGGCAGATTGGCAAGCAGAAAGTTGAGCGGACAGCCGAACCT
CAATAAACCAGGTAGACAGGTAGGTTGTCAAGCAGGGATTGTGGGAGATTXXXXXXXXXXGGGTGGGCAGGCAGATTGGCAAGCAGAAAGTTGAGCGGACAGCCGAACCT
>Marker2145
TCACGAAAGCCGTCCTGTCACCTCGCCCACAGTACCGGCGACACTGTACGXXXXXXXXXXCTCGCCGGCACTCGCGCGCTTTCAAAAATCAGTGGCTTCAGCGTCCTCTC
TCACGAAAGCCGTCCTGTCACCTCGCCCACAGTACCGGCGACACTGTACGXXXXXXXXXXCTCGCCGGCACTCGCGCGCTTTCAAAAATTAGTGGCTTCAGCGCCCTCTC
TCACGAAAGCCGTCCTGTCACCTCGCCCACAGTACCGGCGACACTGTACGXXXXXXXXXXCTCGCCGGCACTCGCGCGCCTTCAAAAATCAGTGGCTTCAGCGCCCTCTC
>Marker3692
GGTTTCATTAGCTTTCAATAAAAAGAAATTCACTGGATGGTTACTTTTCAXXXXXXXXXXCCCGATTGAAGCGATTCGAACGACGCTATCGACAGGTGTAAAAGAGGTCA
GGTTTCATTAGCTTTCAATAAAAAGAAATTCACTGGATGGTTACTTTTCAXXXXXXXXXXCCCGATTGAAGCGATTCGAACGACGCTATCGACAGGTGTAATAGAGGTCA
>Marker3704
ACCCGAGACTGTCGGATTTATGTACGCGGGAGAGGGGCTATTCTTCGCTTXXXXXXXXXXTATGCCACTTTTGCTCAGCGGTATGCTCGTATTTACCATCGGGGACGCCA
ACCCGAGACTGTCGGATTTATGTACGCGGGAGAGGGGCTATTCTTCGCTTXXXXXXXXXXTATGCCACTTTTGCTCAGCGGTATGCTCGTATTTACCATCAGGGACGCCA
ACCCGAGACTGTCGGATTTATGTACGCGGGAGAGGGGCTATTCTTCGCTTXXXXXXXXXXTATGCCACTTTTGCTCAGTGGTATGCTCGTATTTACCATCAGGGACGCCA
>Marker2873
CCCTATTACCATCTGTCATCGTCTTCTTCTTCTTCCTCTTCCTTTCCTTCXXXXXXXXXXTCCTTCATCTCTTCCCCTTTCACTCTCTCCCTCATCTCCTCGCAAGATCT
CCCTTTTACCATCTGTCATCGTCTTCTTCTTCTTCTTCCTCTTCCTTTCCXXXXXXXXXXTCCTTCATCTCTTCCCCTTTCACTCTCTCCCTCATCTCCTCGCAAGATCT
>Marker4238
TAACTCCTGACCTAAAACACCGCCGCTGTCACGTATATTTTATGCTGCGTXXXXXXXXXXCTCGCTTTGATGATGCTTTCGTGAGCTCTCTCGTGTGGGATTCGCTCGGG
TAACTCCTGACCTAAAACACCGCCGCTGTCACGTATATTTTATGCACCGTXXXXXXXXXXCTCGCTTTGATGATGCTTTCGTGAGCTCTCTCGTGTGGGATTCGCTCGGG
TAACTCCTGACCTAAAACACCGCCGCTGTCACGTATATTTTATGCAGCGTXXXXXXXXXXCTCGCTTTGATGATGCTTTCGTGAGCTCTCTCGTGTGGGATTCGCTCGGG
>Marker3389
TGTGTTTGTTTGTTCTGAGAATGTTGGAAGAAAAAAACACAATGCACAAAXXXXXXXXXXTTCATCATTCCGGTGTTGACATCAGCAGCTCCGTGCAATCTCCACGCCTA
TGTGTTTGTTTGTTCTGAGAATGTTGGAAGAAAAAAACCACAATGCACAAXXXXXXXXXXTTCATCATTCCGGTGTTGACATCAGCAGCTCCGTGCAATCTCCACGCCTA
>Marker3040
TGACAAGGTCTTGGCTTGGGATTGATGTGTGTGTGTGTGTGTTGTGTGTGXXXXXXXXXXCGAACCCGATGCCTGGGGAGCGATAGTGGAGAGTAATGTGAGAGTTGGTG
TGACAAGGTCTTGGCTTGGGATTGATGTGTGTGTGTGTGTGTGTTTGTGTXXXXXXXXXXCGAACCCGATGCCTGGGGAGCAAAAATGGAGAGTAATGTGAGAGTTGGTG
>Marker2603
ATGATTGGATAGATGATGGTGATGGTGATGGTGATGGTGATGGTGATGGTXXXXXXXXXXCTAGAAGAATACGAAGAAAAAAGAGAAACGGAGCAAACCTGACGTCAGGG
ATGATTGGATAGATGATGGTGATGGTGATGGTGATGGTGATGGTGATGGTXXXXXXXXXXCTAGAAGAATACGAAGAAAAAAGAGAAACGGAGAAAACCTGACGTCAGGG
>Marker2349
GAGAGGGAAGGAGCGAGGAAGGAGGACGAAGAGAGAAGGGCGAGGGAAATXXXXXXXXXXGGAGGGAATGAGCGAGGGAGGAGGACGAAGGAGGGAATGAGCGAGAGAAA
GAGAGGGAAGGAGCGAGGAAGGAGGACGAAGAGAGGAGAAGGGCGAGGGAXXXXXXXXXXATAGGGAATGAGCGAGGGAGTAGGACGAAGGAGGGAATGAGCGAGAGAAA
>Marker3604
CGGAAAGAGAAGAATGGAAGGAGATAAAAAAGAAGCAATAGAAGAACAAGXXXXXXXXXXAGGAGGAAGAGGAAGAGGAGGAGAAGGAGGAGGAAGATGGAAGAGGAGGA
CGGAAAGAGAAGAATGGAAGGAGATAAAAAAGAAGCAATAGAAGAACAAGXXXXXXXXXXAGGAAGAGGAAGAGGAGGAGAAGGAGGAGGAAGGAGATGGAAGAGGAGGA
>Marker3237
AGTGATGGAACACCGACCGCTGCGCTCTGCATAAATACCAAAAAAAGGCGXXXXXXXXXXCATTTCCCTTCTCTCAACAAGCTGTATGGCGCCCTATTTGATAAATGGCG
AGTGATGGAACACCGACCGCTGCGCTCTGCATAAATACCAAAAAAGGCGAXXXXXXXXXXCATTTCCCTTCTCTCAACAAGCTGTATGGCGCCCTATTTGATAAATGGCG
>Marker5359
CACGGCTCCACTAAATCATCTGCCTCACTCCTCTATACTCGGATCATCTTXXXXXXXXXXCATTTTTCGTACTGCTAGTAGCGTTCACAAGATTGTCTTATTTCGCTGAA
CACGACTCCACTAAATCATCTGCCTCGCTCCTCTATACTCGGATCATCTTXXXXXXXXXXCATTTTTCGTACTGCTAGTAGCGTTCACAAGATTGTCTTATTTCGCTGAA
>Marker3911
AGCCCTACCACTCATCCCAGAGCCTCACCCACCACCCTTACCCCCCCTTCXXXXXXXXXXCCAACGTTTTTCTTCTTTTCTTCTTTTATTACTACTTCTCCCTCTCCTTT
AGCCCTACCACTCATCCCAGAGCCTTACCCACCACCCCTACCTCCCCTTCXXXXXXXXXXACGTTTTTCTTCTTTTCTTCTTCTTTTATTACTACTTCTCCCTCTCCTTT
AGCCCTACCACTCATCCCAGAGCCTTACCCACCACCCCTATCCCCCCTTCXXXXXXXXXXACGTTTTTCTTCTTTTCTTCTTCTTTTATTACTACTTCTCCCTCTCCTTT
>Marker4500
GCCAGATTCCTCTTTATGTCCAATAAGTTGAAAAGTGGACTTCGCAAATAXXXXXXXXXXAAGAGAATCCACTCAGAGGAAGTTTCCCCGTCTGCTAAACCCTGTCGCTT
GCCAGATTCCTCTTTATGTCCAATAAGTTGAAAAGTGGACTTCGCAAATAXXXXXXXXXXAAGAGAATCCACTCAGAGGAAGTTTCCCCGTCTGCTAAACCCTGTCCCTT
>Marker4792
ATCACGAGGACATACTTCGCGAGCACATAAATCACCTACTAAATGCAGAGXXXXXXXXXXAGAGGTTATATAAAGAAGAGGGAAGTGCGCAGAAGAAACAGACCGTGAAG
ATCACGAGGACATACTTCGCGAGCACATAAATCACCTACTAAATGCAGAGXXXXXXXXXXAGAGGTTATATAAAGAAAAGGGAAGTGCGCAGAAGAAACAGACCGTGAAG
ATCACGAGGACATACTCCGCGAGCACATAAATCACCTACTAAATGCAGAGXXXXXXXXXXAGAGGTTATATAAAGAAGAGGGAAGTGCGCAGAAGAAACAGACCGTGAAG
>Marker5424
ATCGACTCAGGAAAACAAACAAACAAACAAATGTCCCGAAGGCGAAAAAAXXXXXXXXXXCCATCCGGATCATCAGAATACCTTGCAAATGCACCGAGAGACGAAGTTAG
ATCGACTCAGGAAAACAAACAAACAAACAAATGTCCCGAAGGCGAAAAAAXXXXXXXXXXCCATCCGGATCATAAGAATACCTTGCAAATGCACCGAGAGACGAAGTTAG
>Marker5481
GGTCTTCCGTCTCACCTCCCCTCTCCACATAACTCTGCCCATCTGTTCCCXXXXXXXXXXTCACTCCAGGTTTGAAGAGAAAGAGATAATGTATATCTTCCGTTTTCAGA
GGTCTTCCGTCTCACCTCCCCTTTCCACATAACTCTGCCCATCTGTTCCCXXXXXXXXXXTCACTCCAGGTTTGAAGAGAAAGAGATAATGTATATCTTCCGTTTTCAGA
>Marker4344
GAAGGCATTTGATACAGTGTATTGGGAATCACTCTGGGAGATCCTGAGATXXXXXXXXXXGTGGATCTGGGAGCGACGTCTCTGGATCTAGAGGCCTCTTGGACCAAGAT
GAAGGCATTTGATACAGTGTATTGGGAATCACTCTGGGAGATCCTGAGATXXXXXXXXXXGTGGATCTGGGAGCGAAGTCCCTGGATCTAGAGGCCTCTTGGACCAAGAT
>Marker6338
TGCATCCACTATCTATCTATCTATCTCCCAATCTATCCATCTATCTATCTXXXXXXXXXXGACGCAACGGAATAAGGCGCTTACGGAAATAACAACGAAGGAAGAAGCAC
TGCATCCACTATCTATCTATCTATCTCCCAATCTATCCATCTATCTATATXXXXXXXXXXGACGCAACGGAATAAGGCGCTTACGGAAATAACAACGAAGGAAGAAGCAC
>Marker6199
AGAAAAGAGTGGATAAGTAAAAGGGTGGAGAACAGGTGGATGAAGAGAAGXXXXXXXXXXGAATAAGGGTAATGCTAGTCGACAGATGGACTCGTGGGTGAAACAAGGGA
AGAAAAGAATGGATAAGTAAAAGGGTGGAGAACAGGTGGATGAAGAGAAGXXXXXXXXXXGAATAAGGGTAATGCTAGTCGACAGATGGACTCGTGGGTGAAACAAGGGA
>Marker5300
GGAACCTTCAGGAGTGAGCGGGAAGAGAGAACAGGAGGAGGGGGAAAGGAXXXXXXXXXXGCGAAAAGCGTAAAGAAGAGAGAGAGATAGAGGAAGGGTGGAATAACTCG
GGAACCTTCAGGAGTGAGCGGGAAGAGAGAACAGGAGGAGGGGGAAAGGAXXXXXXXXXXCGAAAAGCGTAAAGAAGAGAGAGAGATAGAGGAAGGGTGGAATAACTCGT
>Marker5406
AGAAATGCGATTATGTATATTGTATAAACGAATGTTGTAAAGTATTAGCTXXXXXXXXXXACCCTACCTGTGTTAGCAAACCAAAATCAGAGCTACCAACCCTACCTGTG
AGAAATGCGATTATGTATATTGTATATACGAATGTTCTAAAGTATTAGCTXXXXXXXXXXACCCTACCTGTGTTAGCAAACCAAAATCAGAGCTACCAACCCTACCTGTG
>Marker3544
GTCCATCACTTCACGCCTCGGCTCCTCCTCGCTTCCACGCCACTTGAAGCXXXXXXXXXXTGTGTGTGTATTGTGTATGTATGCGTGTGTGTGTGTGTGTGTTTGTGTGT
GTCCATCACTTCACGCCTCGGCTCCTCCTCGCTTCCACGCCACTTGAAGCXXXXXXXXXXCGTGTGTGTGTATTGTGTATGTATGCGTGTGTGCGTGTGTGTTTGTGTCT
>Marker3024
TAAAGCGTGCTGTACCTCGACACAGTATTGTAATATCTCGACACAGTATTXXXXXXXXXXTGACATTTCAAAGATGGAGTATCTTTGTGTCAATGGTTCATCCTCCGTGC
TAAAGCGTGCAGGACCTCGACACAGTATTGTAATATCTCGACACAGTATTXXXXXXXXXXCATTTCAAAGATGGAGTATCTGTGTTGTGTCAATGGTTCATCCTCCGTGC
>Marker4201
GATGTCTCGCGTACCGGAAGGTGATCGCTCCCCTCAGGTTGCGATGGAGGXXXXXXXXXXGTTTTATTTGTTTCGATACGGTAGTCCTTCTAGTCTATGTAAACTGATTA
GATGTCTCGCGTACCGGAAGGTGATCGCTCCCCTCAGGTTGCGATGGAGGXXXXXXXXXXGATTTATTTGTTTCGATACGGTAGTCTTTCTAGTCTATGTAAACTGATTA
>Marker6128
CATCTTTATTCTCTTTGTCACTATCACCAGTAACAGTTGGCCTGTATTCCXXXXXXXXXXACGAGGCAAAGGAGCTCACACCATCAGTATACATCTAACACCCATCTTCA
CATCTTTATTCTCTTTGTCACTATCACCAGTAACAGTTGGCCTGTATTCCXXXXXXXXXXACGAGGCAAAGAAGCTCACACCATCAGTATACATCTAACACCCATCTTCA
>Marker3542
GTCAAAAAGGAGGGAGAGAGGGAAGGACAGCGACCGCCGAGGACCCGCCGXXXXXXXXXXGATGAGGTCGCGTTTGCAATGGGAGATTGAAATGGGAATAGAGAACTTGA
GTCAAAAAGGAGGGAGAGAGGGAAGGACTGCGACCGCCGAGGAACCGTCGXXXXXXXXXXGATGAGGTCGCGTTTGCAATGGGAGATTGAAATGGGAATAGAGAACTTGA
>Marker8186
GCAAAAGAGATGGAAAAGGAATAGAAGTAAGACAGGAAATGAAGGAAGGAXXXXXXXXXXGGCACACACAACAAACGAACAAGCAAACAAAGTCTAGACGTGCGTAGTAT
GAAAAAGAGATGGAAAAGGAATAGAAGTAAAACAGGAAATGGAGGAAGGAXXXXXXXXXXGGCACACACAACAAACGAACAAGCAAACAAAGTCTAGACGTGCGTAGTAT
>Marker2893
TAAATCTGCAAGTGTCGTAGATGTGTCCGTTTGTGAAAATGTTTATGTGTXXXXXXXXXXGGCTGAGCACACAGACGCAAGGATCCCGATAAAATGGACTCGAAGTCTAA
TAAATCTGCAAGTGTCGTAGATGTGTCCGTATGTGTGAAAATGTTTATGTXXXXXXXXXXGGCTGAGCACACAGACGCAAGGATCCCGACAAAATGGACTCGAAGTCTAA
>Marker4762
AGTACGTAAGGATCGCGCCCTAGAAGATGATGATGAAGGCGAAGAAACGAXXXXXXXXXXGACATCGATGAAATGAAGGAAGTATGATCTTTGATTATCCTTTTCTGACG
AGTACGTAAGGATCGCGCCCTAGAAGATGATGATGAAGACGAAGAAACGAXXXXXXXXXXGACATCGATGAAATGAAGGAAGTATGATCTTTGATTATCCTTTTCTGACG
>Marker5133
TGTCCGATAGACAGACAGACAAAGAAATCCATAGAGAATATTCAGTTGCAXXXXXXXXXXTGACGTTCCGTTGGTGTAAGGTAAAGTGGCGTCAGTGGGGATAGCAAGCT
TGTCCGATAGACAGACAGACAAAGAAATCCATAGAGAATATTCAGTTGCAXXXXXXXXXXTGACGTTCCGTTGATGTAAGGTAGAGTGGCGTCAGTGGGGATAGCAAGCT
>Marker3721
CATACGTCTACTGAATCTTCTCGTGTCCGGCACCAGGTACGGGCGCTACAXXXXXXXXXXGCTCCCTGTTCCTCTTTCCCTTTTTCTCCCTTCTTCTCACACTCCTACGC
CATACGTCTACTGAATCTTCTCGTGTCCGGCACCAGGTACGGGCGCTACAXXXXXXXXXXCTCCCTGTGGCCTCTTTCCCTTTTTCTCCCTTTCTCTCACACTCCTACAC
>Marker3773
AAACATTCCCCACAAACGAAATAATCAACAATCGCGTAACTCGATCGGCGXXXXXXXXXXAGGGAGGCCGAGGGTCAAACCGAGAAAGGAAAGGAGGATGGCTGAGATGG
CATTCCCCACAAACGAAATAATCAACAATCGCGTAACTCGATCGGCGAAGXXXXXXXXXXAAGGAGGCCGGGGGTCAGACCGAGGAAGGAAAGGAGGATGGCTGAAATGG
AACATTCCCCACAAACGAAATAATCAACAATCGCGTAACTCGATCGGCGAXXXXXXXXXXAAGGAGGCCGGGGGTCAGACCGAGGAAGGAAAGGAGGATGGCTGAGATGG
>Marker4513
ACCACGCCCTGAAAGTAAAAACAAAACACACTCACGTGAATCGCCGTCAAXXXXXXXXXXCCATTAGATAAATGAACAAAGACGAAGAAAGTGAACCAGAAGAAATTGTT
ACCACGCCCTGAAAGTAAAAACAAAACACACTCACGTGAATCGCCGTCAAXXXXXXXXXXCCATTACATAAATGAACAAAGACGAAGAAAGTGAACCAGAAGAAATTGTT
>Marker4926
AAAAAAGCACAAATAAATGCAAAGAAAGAAAGAAGTTCACCCACACGAGGXXXXXXXXXXCTCTGAGGAGGGCCAGAGGATGAGCTGAAATGAGCGGCAATCAATCCTGC
AAAAAAGCACAAATAAATGCAGAGAAAGAAAGAAGTTCACCCACACGAGGXXXXXXXXXXCTCTGAGGAGGGCCAGAGGATGAGCTGAAATGAGCGGCAATCAATCCTGC
>Marker5877
CCTTCCTCTCCCATCTTCTTTTCCTTCTCCCTCTTTTTCCATCTACATTTXXXXXXXXXXCCTTCCTCCTTCTCCCCCATTTTTTTCGTCTTCCTCCCTCTCTCCTCATT
CCTTCCTCTCCCATCTTCTTTTCCTTCTCCCTCTTTTTCCATCTACATTTXXXXXXXXXXTCCTTCCTCCTTCTCCCCCATTTTTTCATCTTCCTCCCTCTCTCTTCATT
>Marker6453
CCCTGCAAGCACAAAGCACTCTTATCCTCCCTCCCCCTCTTCCTCCTTTCXXXXXXXXXXGACAAAGAATGAGAGAGAAGCATAAAGAGAGATGACGACCAACACCCAAC
CCCTGCAAGCACAAAGCACTCTTATCCTCCCTCCCCCTCTTCCTCCTTTCXXXXXXXXXXGACAAAGAATGAGAGAGAAGCATAAATAGAGATAACGACCAACACCCAAC
CCCTGCAAGCACAAAGCACTCTTATCCTCCCTCCCCCTCTTCCTCCTTTCXXXXXXXXXXGACAAATAATGAGAGAGAAGCATAAAGAGAGATAACGACCAACACCCAAC
>Marker3812
CTCTCAGCCTCCCTAGTTGCCACGACAGTAGAAGTAATCGATTATCCTGAXXXXXXXXXXCAGCATTTCCAATAATATTTTGCACTGTCGCTGGAATATCTGTGGGGATT
CTCTCAGCCTCCCTAGTTGCCACGACAATAGAAGTAATCGATTATCCTGAXXXXXXXXXXCAGCATTTCCAATAATATTTTGCACTGTCGCTGGAATATCTGTGGGGATT
>Marker4355
GGTTTTACCCCTTTTGCCTCCTTCCCCTCTTCGTCCCTTCTCGGCCTCTCXXXXXXXXXXTCTTCTTTTCTCTATTTCTCTCTCCTCTTCCTCTCCTCGTCTCTTCCCCT
GGTTTTACCCCTTTTGCCTCCTTCCCCTCTTCGTCCCTTCTCGGCCTCTCXXXXXXXXXXTCTTCTTTTCTCGATTTCTCTCTCCTCTTCCTCTCTTCGTCTCTTCCCCT
>Marker6134
AGGCAAGAATATTGCTAGTCCCTCGGTTTAGTGATGCAAAAGGGTCCCTGXXXXXXXXXXGAATAAGGAGTGCGAAAGAAGAGGGAAGACAGAAAATTGAGAAGGGAATG
AGGCAAGAATATTGCTAGTCCCTCGGTTTAGTGATGCAAAAGGGTCCCTGXXXXXXXXXXGAATAAGGAGTGCGAAAGAAGAGGGAAGACAGAACATTGAGAAGGGAATG
>Marker3143
GACGCCCACCGCCCTTTTTGCATAAAGAGCAAGAACGAGAATGAGAATGGXXXXXXXXXXTTGGTTGCGCTTGCTTGCCCCTCGCAACCCGGAAGGACGGAGAATACACC
GACGCCCACCGCCCTTTTTGCATAAAGAGCAAGAACGAGAATGAGAATGGXXXXXXXXXXTGCGGTTTGGTTGCCTACCCCTCGCAACCCGGAAGGACGGAGAATACACC
>Marker4514
GATTCGGAAGGACTGAGGATATGACGGACAGGGAGGGCACTGGAGGGGATXXXXXXXXXXCTCCCTCGAATCGCGAGGGAGTGCTTTATCATCATCCCCCTGCTCTTCAA
GATTCGGAAGGACTGAGGATATGACGGACAGGGAGGGCACTGGAGGGGATXXXXXXXXXXCTCCCTAGAATCGCGAGGGAGTGCTTTATCATCATTCCCCTGCTCTTCAA
>Marker5595
TCCTGACTGTTCCAAGCAAGCGTGGTCGTTGTAACATTTCAACTGTCAGAXXXXXXXXXXCCGATTCAAGGGCTTTCCCTGGCTGATGGAAAGACCAATTGTCTGCTCTG
TCCTGACTGTTCCAAGCAAACGTGGTCGTTGTAACATTTCAACTGTCAGAXXXXXXXXXXCCGATTCAAGGGCTTTCCCTGGCTGATGGAAAGACCAATTGTCTGCTCTG
>Marker4300
TTCCTAGTGCAGGAGGAAGGAGGGGGAAGGGAGGGAGAGAAGAGGGTGAAXXXXXXXXXXCTTTCGTCCAATCTGGCCAAGAAGTAACTGGCAGGAGCAGCAAGGTTCGC
TTCCTAGTGCAGGAGGCAGGAGGGGGAAGGGAGGGAGAGAAGAGGGTGAAXXXXXXXXXXCTTTCGTCCAATCTGGCCAAGAAGTAACTGGCAGGAGCAGCAAGGTTCGC
>Marker7411
TGAGGATGAAATAGAATCAGTAAATCTTGAAAGAACGAACAAACGAAAGGXXXXXXXXXXCGAAGATGTATTCGAAACCGGTCAAATACATCTCTTGTAGTGTGAAGATA
TGAGGATGAAATAGAATCAGTAAATCTTGAAAGAACGAACAAACGAAAGGXXXXXXXXXXCGAAGATGTATTCGAAACCGGTAAAATACATCTCTTGTAGTGTGAAGATA
>Marker3752
TTATGTATGTGTCCGTAAAAATGAGTCTGATATGACCTTATCTTCGCCCCXXXXXXXXXXGAAAACGATAAAAACAGTGCTTCTCAACGGCAAAAATATGCGGCCCTCCA
TTATGTGTGTGTGCGTAAAAATGAGTCTCGTATGACCTTATCTTCGCCCCXXXXXXXXXXGAAAACGATAAAAACAGTGCTTCTCAACGGCAAAAATATGCGGCCCTCCA
>Marker4741
CCTAACCTCCCTTCCCTCTCTCCCTATTTCCCTTCCCTCCTTTATTATACXXXXXXXXXXTGAAAGCACATTGTTTCTCGTTCTCTCTCTCCCGCTGACGGAGCGTTTGC
CCTAACCTCTCTTCCCTCTCTCCCTATTTCCCTTCCCTCCTTTATTATACXXXXXXXXXXTGAAAGCACATTGTTTCTCGTTCTCTCTCTCCCGCTGACGGAGCGTTTGC
>Marker4528
AGTCTTACGAGGAATGTCTTTTGCTCTCCTGCTAAGATTTAGGAGGAGGAXXXXXXXXXXCGTTTATATAGGATCCGAGTCGTCTTTCGCAAGGAATGGACGCGGTTCGA
AGTCTTACGAGGAATGTCTTTTGCTCTCCTGCTAAGATTTAGTAGGAGGAXXXXXXXXXXCGTTTATATAGGATCCGAGTCGTCTTTCGCAAGGAATGGACGCGGTTCGA
>Marker4611
CAGTTGTAGTAGTATTAGCGGTTGGGGGCAGTTTTCTCACTATTATCATCXXXXXXXXXXCCTTCCACAAGATACAAGGATGCTCATTACGACTACTTTTCCTTATCACA
CAGTTGTTGTAGTATTAGCGGTTGGGGGCAGTTTTATCACCATTATCATCXXXXXXXXXXCCTTCCACAAGATACAAGGATGCTCATTACGACTACTTTTCCTTATCACA
>Marker6155
TAAAAAGGGTAGATTGGAGATACAACGTATGGAAGGAGGGAGGGATTGGAXXXXXXXXXXCCTTACTACTAGGTCGTGGCAGCTGCTGACTGACGCCCCTGAGTCTCTGC
TAAAAAGGGTAGATTGGAGATACAACGTATGGAAGGAGGGAGGGAATAGAXXXXXXXXXXCCTTACTACTAGGTCGTGGCAGCTGCTGACTGACGCCCCTGAGTCTCTGC
>Marker5504
GAGGACTGAAAAAGCAATTGTTGGTCATAGTCGTAATTGTTCTCCGTCATXXXXXXXXXXCAGTCGGGATTTACAGTTTATAGCCTTGGGGCAACGTTCAGCACGGTTTG
GAAGACTGAAAAAGCAATTGTTGGTCATAGTCGTAATTGTTCTCCGTCATXXXXXXXXXXCAGTCGGGATTTACAGTTTATAGCCTTGGGGCAACGTTCAGCACGGTTTG
>Marker4770
GAGGAAGGGAGACGAGAGATGGGATGAGGAAGTGATGGGAAGCGAAGGGAXXXXXXXXXXAAGACAGGTGGAGGGAAGGGGGAAGAGTAGGACAAGCCACGCTGTTGCCG
GAGGAAGGGAGACGAGAGATGGGATGAGGAAGTGATGGGAAGCGAAGGGAXXXXXXXXXXAAGACAGGTGGAGGGAAGGGGGAAGCGCAGGACAAGCCACGCTGTTGCCG
>Marker4891
CCATTCTTCCTCATAAAAAAAAGTCCCTCTCACGCACGCACACACCGACAXXXXXXXXXXACACGAACACACAAACTCATACATACGTAAGTGACCTTCAAAAGACACCA
CCATTCTTCCTCCTAAAAAAAAAAGTCCCTCTCACGCACGCACACACCGAXXXXXXXXXXACACGAACACACAAACTCATACATACGTAAGTGACCTTCAAAAGACACCA
>Marker3705
CGAAACGGGGTGATAAGATTGGCAGATGGGACAGCAGGAATAAAACCACGXXXXXXXXXXGCGCCGCGGATGGCCTCGGTGCGCGGGTTGCTGCCTCTCTTATCTCACGC
CGAAACGGGGGTGATAAGATTGGCAGATGGGACAGCAGGAATAAAACCACXXXXXXXXXXGCGCCGCGGATGGCCTCGGTGCGCGGGTTGCTGCCTCTCTTATCTCACGC
>Marker5963
GTTGAACGAGTGAGAACAAAGTGAGAGACTGAATGAATGAGCGCAAAGTGXXXXXXXXXXTGTCAGTGATCGAATGCGTGAGTGACTAAGTGAGTGAGTCAGTGAAATAG
GTTGAACGAGTGAGAACAAAGTGAGAGACTGAATGAATGAGCGCAAAGTGXXXXXXXXXXTGTCAGTGATCGAATGAGTGAGTGACTAAGTGAGTGAGTCAGTGAAATAG
>Marker7758
TAAACCACCACGAACTCAAACCGAGAAAGCAAGAAATGACAATATCTTCCXXXXXXXXXXTATCTACATCTCCTTCTTCTTTCCCCTGTTTCTTTACCCTGCATCTCATC
TAAACCACCACGAACTCAAACCGAGAAAGCAAGAAATGACAATATCTTCCXXXXXXXXXXTATCTACTTCTGCTTCTTCTTTCCCCTGTTTCTTTACCCTACATCTCATC
>Marker8049
AATCACGCAGTTTATGATTATTTCCGTTATTTTCTTACAAGTGTTACTACXXXXXXXXXXCTCGGCCGAGAGCGTCCACAATCAATACCAAACGAAAACATATAAAAGAT
AATCACGCAGTTTATGATTATTTCCGTTATTTTCTTACAAGTGTTACTACXXXXXXXXXXCTCTACCGAGAGCATCCACAATCAATACCAAACGAAAACATATAAAAGAT
>Marker6725
ACACCGGTTTCATTTTTTTTTCAATATCTTTAGATGCATTTGATTTTATCXXXXXXXXXXTTTCTCCTCTTCCGTCTTACCTTCTTTCTTTTCTCTTCTCTTTCGTCGTC
ACACCGGTTTCATCTTTTATCAATATCTTTAGACGCATTTGATTTTATCCXXXXXXXXXXTTTCTCCTCTTCCGTCTTACCTTCTTTCTTTTCTCTTCTCTTTCGTCGTC
>Marker7036
ACACAAATCCATACATACACCAATCCATACATACACCCATACATACACAAXXXXXXXXXXGCAGCATCTTCGTAGCTTACCTGCAGAAGGAGAAGAAAAAAAAGGCATTA
ACACAAATCCATACATACACCAATCCATACATACACCCATACATACACAAXXXXXXXXXXGCAGCATCTTCGTAGCTTACCTGCAGAAGAAGAAGAAAAAAAGGGCATTA
>Marker4737
GGCCCCGCTATGTTGGTGTGACCTTCCGGTGTTGCAGCGTCTGGCGATCAXXXXXXXXXXGTCTTCCGTACGGCCGATTGCGGGGTTCGAGTTACGCTGATTGGCTGGTA
GGCCCCGCTATGTTGGTGTGACCTTCCGGTGTTGCAGCGGCTGGCGATCAXXXXXXXXXXGTCTTCCGTACGGCCGATTGCGGGGTTCGAGTTACGCTGATTGGCTGGTA
>Marker3103
TACGAACATTTTGGCAGTGAATCACGGAGCACGATCCACCGCCCACAAGCXXXXXXXXXXTACCCAAGCGACCCAAGCCAGGACGCGACGGAAGCCACGGCCAGTCCGCA
TACGAACATTTTGGCAGTGAATCACGGAGCACGATCCACCGCCCACAAGCXXXXXXXXXXTACCCAAGCGACCCAAGCCAGGACGCGACGGAAGGCACGGCCAGTCCGCA
>Marker6179
TAGCTTCTCCTAAGGACTCCAGTATCAGATCCGAGTCTGACAAGTCGACTXXXXXXXXXXCCATCTTTCTGTTTGGTTTCTTTCTTCTTCTGGTGCTAATTTTACAATTC
TAGCTTCTCCTAAGGACTCCAGTATCAGATCCGAGTCTGACAAGTCGACTXXXXXXXXXXCAATCTTTCTGTTTGTTTTCTTTCTTCTTCTGGTGCTAATTTTACAATTC
>Marker5451
GGGCGAGAATAAATGGAGGGGGAGAATAAGGAGAAAGAAAGGGAATGGATXXXXXXXXXXCAAGGGTTCATAATCGTTGTGAAACTAACTCGTAAATCTACCAACAGCTT
GGGCGAGAATAAATGGAGGGGGAGAATAAGGAGAAAGAAGGGGAATGGATXXXXXXXXXXCAAGGGTTCATAATCGTTGTGAAACTAACTCGTAAATCTACCAACAGCTT
>Marker4822
CAAGATAACCACGGCTGAAGAACTAACCTTCGCCGGTCGTTAGGTGGTCGXXXXXXXXXXTTGAGGAAATGTTTGTTCGTGATTCTCAACGCGCGGGTGGCCTGCGGGAA
CAAGATAACCGCGGCTGAGGAACTAACCTTCGGCGGTCGTTAGGCGGTCGXXXXXXXXXXTTGAGGAAATGTTTGTTCGTGATTCTCAACGCGCGGGTGGCCTGCGGGAA
>Marker5138
TAAAAAGGGAGGGAGGAAGAGAGAGAGGAAAAAAAAAGGAAGGACGAAAGXXXXXXXXXXGCCAGAAGGGAGGGAGGGAAGAAAGGAAGGTGGAATGAGAGAGGGAGGGA
TAAAAAGGGAGGGAGGAAGAGAGAGAGGGAAAAAAAAGGAAGGACGAAAGXXXXXXXXXXGCCAGAAGGGAGGGAGGGAAGAAAGGAAGGTGGAATGAGAGAGGGAGGGA
>Marker5770
ACACACTAACTGCCATTTGTGAACAAGCAATCCCTGACAACATACTAGGAXXXXXXXXXXAGCGGCCACACAACAGGAACGCGTTGTCAGAGAACAGGGAGTGGTGGTCC
ACACACTAACTGTCATTTGTGAACAAGCAATCCCTGACAACATACTAGGAXXXXXXXXXXAGCGGCCACACAACAGGAACGCGTTGTCAGAGAACAGGGAGTGGTGGTCC
>Marker5882
AACGAACCGGAAGATGATCGATCACGTGTCGAGATCGCCGTAAAAGAGAAXXXXXXXXXXAAGAATGAGGTGTTAGAGGAGGAGGAGGAAAAGACGAAGTTGGAGCAAAA
AACGAACCGGAAGATGATCGATCACGTGTCGAGATCGCCGTAAAAGAGAAXXXXXXXXXXAATAAGAATGAGGTGTTAGAGGAGGAGGAAAAGACGAAGTTGGAGCAAAA
>Marker4209
AATTGGTTGTTCCGCGCCAGGTATATGAAGTCAGTGTACAATGAGGGGGAXXXXXXXXXXTAGGGATTTTTATTGATGGGGATGAAGACCGATGTCGATGAAGGTGCCAC
AATTGGTTGTTCCGCGCCAGGTATATGGTCAGTGTACAATGAGGGGGAAAXXXXXXXXXXTAGGGATCTTTATTGATGGGGATGAAGACCGATGTCGATGAAGGTGCCAC
>Marker4888
TTCTCCATTCTTTGTTACACACGTTGCAGAGAAGACTGTGGAGTGTGACTXXXXXXXXXXTGTGTTTGTTTACACACGTGTGTGTGTTTATGTATAAAGATACACATTGC
TTCTCCATTCTTTGTTACACACGTGGCAGAGAAGACTGTGGAGTGTGACTXXXXXXXXXXTGTGTTTGTTTACACACGTGTGTGTGTTTATGTATAAAGATACACATTGC
>Marker8391
AAGATAAACAGACAGGTAGACAAATAATCAGATACGAAAATATATAAACAXXXXXXXXXXGTCCGCCTCCGTTAGCCCCAACCACTCTCATTTTCCGACCCAAGTGCGCA
AAGATAAACAGACAGGTAGACAAATAATCAGATACGAAGATATATAAACAXXXXXXXXXXGTCCGCCTCCGTTAGCCCCAACCACTCTCATTTTCCGACCCAAGTGCGCA
>Marker6070
AGAGCCTGCGTGTGTTGACGAATTATGCACTTAGCTGGAGCAGAGCCATTXXXXXXXXXXAGCAGTTCAACGTGTCAAACGAGTGAGTGAGAGAACTGCGTGATAAGACG
AGAGCTTGCGTGTGTTGACTTATTATGCACTTAGCTGGAGCAGAGCCATTXXXXXXXXXXAGCAGTTCAACGTGTCAAACGAGTGAGTGAGAGAACTGCGTGATAAGACG
>Marker5452
CATTAGCAAAATCATTCCTTGCTTATCGTTATCATTACTCAAACTTTTTTXXXXXXXXXXCTTTCCCCTCTTCCCTCTCCACTCACTCTCCACTAAGCCCATTGTCTTCA
CATTAGCACAATCATTCCTTGCTTATCGTTATCATTACTCAAACTTTTTTXXXXXXXXXXCTTTCCCCTCTTCCCTCTCCACTCACTCTCCACTAAGCCCATTGTCTTCA
>Marker6887
TTCACATCACATCAAACCATTCCCTTCCGTGATAATCGTACATTACATTTXXXXXXXXXXACAATTGCCTAAAGATATCAAAACGTGAGATAATAACCAATGGTTAGGTT
TTCACATCACATCAAACCATTCCCTTCCGTGATAATCGTACATTACATTTXXXXXXXXXXACAATTGCCTAAAGATATCAAAACGTGAGATAATAACCAATGGTTAGATT
>Marker4965
ATCACCGTAGGATATCAACTCGTCCTTGTCGAAAGCACGAACAAAAGTATXXXXXXXXXXGAGAATCCAAATCGAAACGCCTGTAGTTTCGTAGAAGTTGAATGCGTTCA
ATCACCGAAGGATATCAACTCGTCCTTGTCGAAAGCACGAACAAAAGTATXXXXXXXXXXGAGAATCCAAATCGAAACGCCTGTAGTTTCGTAGAAGTTGAATGCGTTCA
>Marker6511
TCCTTCATTCAGGGATGTGAGAGGGATCTAGATATGGGGTGATAGGGAAAXXXXXXXXXXATCAGACTTCTTGCTTGCTTTGTGATGAACTTTAGGAGGAAATGATATTG
TCCTTCATTGAGGGATGTGAGAGGGATCTAGATATGGGGTGATAGGGAAAXXXXXXXXXXATCAGACTTCTTGCTTGCTTTGTGATGAACTTTAGGAGGAAATGATATTG
>Marker7097
GAGACTGTCACTTTCAGTAAGCTGTCTTAGTCCCTGTCAAGGAACTGAGAXXXXXXXXXXATCTAAGCAAAGCGAGAAAAAATAATATTCAAACCATTGGCGCAGATGTA
GAGACTGTCACTTTCAGTAAGCTGTCTTAGTCCCTGTCAAGGAACTGATAXXXXXXXXXXATCTAAGCAAAGCGAGAAAAAATAATATTCAAACCATTGGCGCAGATGTA
>Marker5209
TCAAGTGCCAACACACAATCCTAATCAAGTGCCAACACAAATCCTAATCAXXXXXXXXXXCTAATCAAGTGCCAACACAAATCCTAATCAAGTGCCAACATAAATCCTAA
GTGCCAACACAAATCCTAATCAAGTGCCAACATAAATCCTAATCAAGTGCXXXXXXXXXXCTAATCAAGTGCCAACACAAATCCTAATCAAGTGCCAACATAAATCCTAA
>Marker6920
TTGAAGGGGAGTAGGGTAGAAAGGAAGTAAAAGAGAGGTAGAGGGAGAAAXXXXXXXXXXAAGAGAAAGTCTGAACGAAGGACCGAGAAGAAAGGAAGAAATGTTTGTTT
TTGAAGGGGAGTAGGGTAGAAAGGAAGTGAAAGAGAGGTAGAGGGAGAAAXXXXXXXXXXAAGAGAAAGTCTGAACGAAGGACCGAGAAGAAAGGAAGAAATGTTTGTTT
>Marker9142
TGAACAATAATAACGATAATGATGGTGATAAAGATGATAACGAGGATGATXXXXXXXXXXTGATAAGGACTTATTTTTCGAATAACGTTTTCTTTTCTCTTCTGTCCTTT
TGAACAATAATAACGATAATGATGGTGATAAAGATGATAACGATGATGATXXXXXXXXXXTGATAAGGACTTATTTTTCGAATAACGTTTTCTTTTCTCTTCTGTCCTTT
>Marker4896
ACAAAGCGTTTTGGTCCGTGAGTAATAGAGGGGGAGGGGGGAGGATAGGGXXXXXXXXXXCGTGTCACAAAACCAAACACGTGCAGACAGATACAGTAGCATTATCGTCT
ACAAAGCGTTTTGGTCCGTGAGTAATAGAGGGGAAAGGGGGGAGGATAGGXXXXXXXXXXCGTGTCACAAAACCAAACACGTGCAGACAGATACAGTAGCATTATCGTCT
ACAAAGCGTTTTGGTCCGTGAGTAATAGAGGGGGAAGGAGGGAGGATAGGXXXXXXXXXXCGTGTCACAAAACCAAACACGTGCAGACAGATACAGTAGCATTATCGTCT
>Marker5319
ACACAAACACATAAACCGGCAAATATATGAAACTGGTTGATTACGCCTAAXXXXXXXXXXTCGTTGTGGGCGATTGAGTGCATAATGCGCATCAAAAAGGCAAAAGTGCG
ACACAAATACATAAACCGGCAAATATATGAAACTGGTTGATTACGCCTAAXXXXXXXXXXTCGTTGTGGGCGATTGAGTGCATAATGCGCATCAAAAAGGCAAAAGTGCG
>Marker8909
GAAACTCAGGGTCGTGATTTCCCTACTGTCATTGTAATTTTTCTTCTCTTXXXXXXXXXXTGTAATTTTCAATTGTAAGCAAGATAATTCTCTGGGTTAGAGTATGGAGA
GAAACTCAGGGTCGTGATTTCCCTACTGTCATTGTAATTTTTCTTCTCTTXXXXXXXXXXTGTAATTTTCAATTGTAAGCAAGATGATTCTCTGGGTTAGAGTATGGAGA
>Marker8248
GAAGAGGGAAAGGAGAAAGAGGAAAATAAGGAATAGAGGAGGAAGAGGTAXXXXXXXXXXATAGAAGAGGAAAAGGAGAAAAAAGAGGAGTAACACCCTTGAAACATCAT
GAAGTGGGAAAGGAGAAAGAGGAAAATAAGGAATAGAGGAGGAAGAGGTAXXXXXXXXXXATAGAAGAGGAAAAGGAGAAAAAAGAGGAGTAACACCCTTGAAACATCAT
>Marker4261
CACACCACACGAAACCAGCCAACCACATACATAACCGCTATAAAAAAAACXXXXXXXXXXGAGGTAAATAAAGACTTGCTGGTTGTAGTACTGGGTATAGGTTATGCTTT
CACGTCACACGAAACCAGCCAACCACATACATAACCGCTATAAAAAAAAAXXXXXXXXXXGAGGTAAATAAAGACTTGCTGGTTGTAGTACTGGGTATAGGTTATGCTTT
>Marker9683
ATTACAAAAGAAAGCGAAAAAAACAAGTGAACGTACAAACCAACAAACTAXXXXXXXXXXAGGCGAGAAAAGCAGCTCCTCCGAGGAAGGAAAATGGCGGCCTTTTGGCC
ATTACAAAAGAAAGCGAAAAAAACAAGTGAACATACAAACCAACAAACTAXXXXXXXXXXAGGCGAGAAAAGCAGCTCCTCCGAGGAAGGAAAATGGCGGCCTTTTGGCC
>Marker6048
ATTCACCTCAGGATTTCAGATTCGAACTGCTCTATCTACCGAGTGCCCACXXXXXXXXXXCGAGATCCTTCCTGCCGGACTGGCACGCCTCGTGGAGCGGGAGGTCGCCT
ATTCACCTCAGGATTTCGGATTCGAACTGCTCTATCTACCGAGTGCCCACXXXXXXXXXXCGAGATCCTTCCTGCCGGACTGGCACGCCTCGTGGAGCGGGAGGTCGCCT
>Marker5765
CATTTCATTCACATCGTTTCCAGTCTCCTCTTTCGTTTGGTCTTTCTCATXXXXXXXXXXTAGGTTCATACGGTTTACTTCTGCCTCCTGAAAATATCAAACAGCCTTGC
CATTTCATTCACATCGCTTCCAGTCTCTTCCTCTTCTGTTTGGTCTTTCTXXXXXXXXXXTAGGTTCATACGGTTTACTTCTGCCTCCTGAAAATATCAAACAGCCTTGC
>Marker4510
ATAATATGTAGACATCCACGTCGTTGAGTTAGCTCTGATGAATATAGGATXXXXXXXXXXCTCTCCTCTCCTGTCCTCTCTTCTCTCTTCCCATCACACACACATATCTG
AAATATGTAGACATCCACGTCGTTGAGTTAGCTCTGATGAATATAGGATCXXXXXXXXXXCTCTCCTCTCCTGTCCTCTCTTCTCTCCTCCCATCACACACACATATCTG
>Marker7061
ACATCTACTTACCGATATATGAAAGGGAGCGAGTGTAGTTTTTCCAATCTXXXXXXXXXXCACATAAAACACATAGCCACGTGAAATACATAACCACATAATCCAGACTA
ACATCTACTTACCGATATATGAAAGGGAGCGAGTGTAGTTTTTCCAATCTXXXXXXXXXXCACATAAAACACATAGCCACGTGAAATACATAACAGCATAATCCAGACTA
>Marker6738
ACCCTTGTTACGGGCAATGAGGCTTGCCCCTTCATCAAACAGCCGCACCAXXXXXXXXXXCATCTCGTTACTGTTATATCCTAAACCCAAGCTATAGCATTATCGATTCT
ACCCTTGTTACGGGCAATGAGGCTTGCCCCTTCATCAAACAGCCGCACCAXXXXXXXXXXCATCTCGTTACAGTTATATCCTAAACCCAAGCTATAGCATTATCGATTCT
>Marker6177
TGCTCCTCCTACTCTTGGTTTTTGCTTTCTCTTACTCTTATTCTTGTGCCXXXXXXXXXXCTACTCCGTCTCCTCCTACTCCCACTCCTACCTCTTGCTGTTCCTACTCC
TGCTCCTCCTACTCTTGGTTTTTGCTTTCTCTTACTCTTATTCTTGTGTCXXXXXXXXXXCTACTCCGTCTCCTCCTACTCCCACTCCTACCTCTTGCTGTTCCTACTCC
>Marker6496
TGGAAGCCGCTCTCCTCCTCAGCCTCTTCCTCGGAGCCGCCCCCACACTCXXXXXXXXXXGACACCGCCATCTTATAGAGCGGGAAAAATAGAAGGGGATAGCGTATAGT
TGGAAGCCTCTCTCCTCCTCAGCCTCTTCCTCGGAGCCGCCCCCACACTCXXXXXXXXXXGACACCGCCATCTTATAGAGCGGGAAAAATAGAAGGGGATAGCGTATAGT
>Marker3375
GTGGTAGGTGGTGAGAGGCACAGGACGTGGTGGGATTGTGGTCGTCGTATXXXXXXXXXXACCAATTGGTAATTAGCGACAGTATCATTAGCGGCCACAGTGTTACCACT
GTGGTAGGGGTGAGAGGCACAGGACGTGGTGGGTTGTGGTTATCGTATGTXXXXXXXXXXGCAAATTGGTAATTAGCGACAGTATCATTAGCGGCCACAATGTTACCACT
>Marker11803
ACTTGAGATTTTGATAGAATAAAAGTTTTGTGTGACTTTTCCCTATACACXXXXXXXXXXGAAGGAGAGGAATGAGAAGAACGTGAAGAGAAAGAAGAATGTGAAGAATG
ACTTGAGATTTTGATAGAATAAAAGTTTTGTTTGACTTTTCCCTATACACXXXXXXXXXXGAAGGAGAGGAATGAGAAGAACGTGAAGAGAAAGAAGAACGTGAAGAATG
>Marker4358
AGAAGAAACAAAGAAAAAAAAAAGAAAAAGGGAAGAAAGAAAGAACAGAAXXXXXXXXXXTAATTCTATAGGAAACATTTATGGTGTTTGTTTATGTTGATAAAGGATGT
AGAAGAAAAAAAAAAAAGAAAAAAAAAAGAAAAAGGGAAGAAAGAAAGAAXXXXXXXXXXTAATTCTATAGGAAACATTTATGGTGTTTATTTATGTTGATAAAGGATGT
>Marker7860
TAATAGTGGTTGTCGCAGCAACCGCAGAGACAGCCGCAGCAGCGACAGTAXXXXXXXXXXGCGTTGTTGTGCTAATTGAAGTGGGAGTAATAATTGTAACTGTTGTAGCA
TAATAGTGGTTGTCGCAGCAACCGCAGAGACAGCCGCAGCAGCGACAGTAXXXXXXXXXXGCCTTGTTGTGCTAATTGAAGTGGGAGTAATAATTGTAACTGTAGTAGCA
TAATAGTGGTTGTCGCAGCAACCGCAGAGACAGCCGCAGCAGCGACAGTAXXXXXXXXXXGCGTTGTTGTGCTAATTGAAGTGGGAGTAATAATTGTAACTGTAGTAGCA
>Marker6517
CTACTGGCTAATTCTCCACCTTCTCCCCTTTTCGCATTTCCTTTCCTTCCXXXXXXXXXXTCTCCTTCTCTCTTCTCCATCTCCCTTCCTCTTCCTACTCATCCCTCCCC
CTACTGGCTAATTCTCCACCTTCTCCCCTTTTCGCATTTCCTTTCCTTCCXXXXXXXXXXCTCTTTCCCCTTACCTCCATCCCCCTTCCTCTTCCTACTCATCCCTCCCC
>Marker6942
AACGGTGACGAAGAAGCGTAGACAGAGGCACCTGATGAAGCGGCTAACGTXXXXXXXXXXGAATCTGATGAAATAGAACCGTCGAAGAAACAACTTAGATCTTTATATTC
AACGGTGACGAAGAAGCGTAGACAGAGGCACCTGTGGAAGCGGCCAACGTXXXXXXXXXXGAATCTGATGAAATAGAACCGTCGAAGAAACAACTTAGATCTTTATATTC
>Marker5078
ACCTAAAGGACTGCGGTCATTCTAGGCATATCCGGTCGGCGGGCGTTGGGXXXXXXXXXXAGGTATCGGGTTTTCTTGCATTTGTCTGATATAAATGGATACTATGCGCT
ATCTAAAGGATTGCGGTCATTCTAGGCATATCCGGTCGGCGGGCGTTGGGXXXXXXXXXXAGGTATCGGGTTTTCTTGCATTTGTCTGATATAAATGGATACTATGCGCT
>Marker5950
AGCTGATGTGTTGTGTGTGCGTGTGTGTGCGTGTGTCACTCTTTTGTTCTXXXXXXXXXXCTCGTCACCGCCGTCGCCTCGCAAGCAGAAAGCGTCGGCCGAGCGATTCA
AGCTGATGTGTTGTGCGTGTGTGTGCGTGTGTCACTCTTTTGTTCTGTGTXXXXXXXXXXCTCGTCACCGCCGTCGCCTCGCAAGCACAAAGCGTCGGCCGAGCGATTCA
>Marker6622
GGATGTTATCGAGGATGGTTGTGCATTATCAACACAAGCATCTCCATTAGXXXXXXXXXXGGGCCCAGTGCTTGTATAGCGGTATTACTATGCTGTGGAATATTATCATA
AGATGTTATCGAGGATGGTTGTGCATTATCAACACAAACACCACCATTAGXXXXXXXXXXGGGCCCAGTGCTTGTATAGCGGTATTACTATGCTGTGGAATATTATCATA
>Marker7280
AAGAATAAAAAGACAGAGACGAAAGAGATGAGAAAACAGAGCAACAGAAAXXXXXXXXXXGCACGCAATATATCATTAGTTCCAACCGGAGATGACGGTAATACCTGCTC
AAGAATAAAAAGACAGAGACGAAAGAGATGAGAAAACAGAGCAACAGAAAXXXXXXXXXXGCACGCAATATATCATTAGTTCCAACCGGAGATGACAGTAATACCTGCTC
>Marker6846
TTATGGCCGACAAATTTCCATCATTCTCCACGTCTTTCACATTGAAATCGXXXXXXXXXXTTGCTAGCGAGTGAGGAAACACTGAATATATTCATTTGTCGTAGGTACGT
TTATGGCCGACAAATTTCCATCATTCTCCACGTCTTTCACATTGAAATCGXXXXXXXXXXTTGCTAGCGAGTGAGGAAACACTGAATATGTTCATTTGTCGTAGGTACGT
>Marker7110
TAAACCCCCTTCCTCCCAAAACAACAAAGTTGATCTACATTACGCTGTAAXXXXXXXXXXTACTGTCTGCGTGTGCGTATGTGTGCGGAGGTTGGGTCTCTCACTCTATT
CAAACCCCCTTCCTCCCAAAACAACAAAGTTGATCTACATTACACTGTAAXXXXXXXXXXTACTGTCTGCGTGTGCGTATGTGTGCGGAGGTTGGGTCTCTCACTCTATT
>Marker8327
CAATCCGATTTGTCGTTCTTATCGCTGCTGGTTCCCTCTTTATCAACTTTXXXXXXXXXXATTATGCAAATAAGCACAGTTCAAAAAACAATTACTACGCTATTAGAGTC
CAATCCGATTTGTCGTTCTTATCGCTGCTGGTTCCCTCTTTATCAACTTTXXXXXXXXXXATTATGCAAATAAGGACAGTTCAAAAAACAATTACTACGCTATTAGAGTC
>Marker4431
AGGGAAACGGGGGACACCTACTGGGTCTCCTGCCTGTTTCCACCCCTTCAXXXXXXXXXXAAGTGAGTCGGGGGACACCTACTGTGTCTCCTGCCTCTTTTTCCACCCGG
AGGGAAACGAGGGACACCTACTGGGTCTCCTGCCTGTTTCCACCCCTTCAXXXXXXXXXXAAGTGAGTCGGGGGACACCTACTGTGTCTCCTGCCTCTTTTTCCACCCGG
>Marker8019
ACAAGCTCAGATTCCCGAAGGATCATCTGCAACAACAACCGTGTCATCGGXXXXXXXXXXAGAAAAATGGGGGAAGGGAAAGAAAAGTAATTCTCAGAAGCAAATTACTG
ACAAGCTCAGATTCCCGAAGGATCATCTGCAACAACAACCGTGTCATCGGXXXXXXXXXXAAGAAAATGGGGGATGGGAAAGAAAAGTAATTCTCAGAAGCAAATTACTG
>Marker7083
GAGATGGTAAGAGAAGGTGCTGCGGTGGTGTGACTATGAATGTGCATTGCXXXXXXXXXXGGAGGGAGGAGAGAGAGGGGGAGATAAAGAGGAATAAGGAGGAGATTGGA
GAGATGGTAAGAGAAGGTGCTGCGGTGGTGTGACTATGAATGTGCATTGCXXXXXXXXXXGGAGGGAGGAGAGAGAGAGGGAGATAAAGAGGAATAAGGAGGAGATTGGA
>Marker6200
TAGCGTGGGATTCGAAGTGATGCAGACGAGGAAAGTCGGTGAAGGTGAGGXXXXXXXXXXTAGAAGGTGAGGAATAGAAGGTGAGGGATAGAAGGTGAGGGAGATAAGGG
TAGCGTGGGATTCGAAGTGATGGAGACGAGGAAAGTCGGTGAAGGTGAGGXXXXXXXXXXTAGAAGGTGAGGAATAGAAGGTGAGGGATAGAAGGTGAGGGAGATAAGGG
>Marker5120
GAGAACACCGGCACCGCAAACCCCCCGGTGCTGTATTATGCACGACTAGGXXXXXXXXXXGTTCTGATAGGAAATTTTCAGAATGACGAAATTCCCTGATCATTTCTACG
GAGAACACCGGCACCACAACCCCCCGGTGCTGTATTATGCACGACTAGGGXXXXXXXXXXGTTCTGATAGGAAATTTTCAGAATGACGAAATTCCCTGATCATTTCTACG
>Marker8637
CAGAGAGAGAGAGTGAGGAAGGGAAAATGAGAAAGAGAGAGAGACAAAGAXXXXXXXXXXACGAAATACACAGCAGCTCCTCATACATTCAAATCAGGTGACAAATCCAC
CAGAGAGAGGGAGTGAGGAAGGGAAAATGAGAAAGAGAGAGAGACAAAGAXXXXXXXXXXACGAAATACACAGCAGCTCCTCATACATTCAAATCAGGTGACAAATCCAC
>Marker6851
GCCTTGTGATATTGATTCTGTTTAGGTTATTGACACTTGATTCGAAAGTCXXXXXXXXXXTTTTTGGCTGAATATCCCGATATAAACAAAGAATATTGCCTGGTTCGTTA
GCCTTGTGATATTGATTCTATTTAGGAAATTGACTTACTTGATTCGAAAGXXXXXXXXXXTTTTTGGCTGAATATCCCGATATAAACAAAGAATATTGCCTGGTTCGTTA
>Marker7655
ATCAGAACGTCAGCTTCCCACCGGCGCGTCAGTCATCGCCTTTGGGTTATXXXXXXXXXXTTCCAGGAACGCTCTTTGCTTGCTCCTGTACTTGCCTATTTTTGAGCGAC
ATCAGAACGTCAGCTTCCCACCGGCGCGTCAGTCATCGCCTTCGGGTTATXXXXXXXXXXTTCCAGGAACGCTCTTTGCTTGCTCCTGTACTTGCCTATTTTTGAGCGAC
>Marker6806
ATAGAAGAGACTTGACAAACGGTCACACACACACACACACAAACGCACACXXXXXXXXXXACACCTGACAACACGAAGTCACAGTTGAGTGAAAAGAAACTCGAAGAACG
ATAGAAGAGACTTGACAAACGGTCACACAAACACACACACACACAAACGCXXXXXXXXXXACACCTGACAACACGAAGTCACAGTTGAGTGAAAAGAAACTCGAAGAACG
>Marker7825
GAAGTAAATCTTCATAATGGCAATAAAGAGCATTTCTTCCCCAAAAGCCAXXXXXXXXXXGATGCACGTGAAGGAATAATCTGCAAATTGCATATCCAACAAATATCACG
GAAGTAAATCTTCATAATGGCAATAAAGAGCATTTCTTCCCAAAAAGCCAXXXXXXXXXXAGAGATGCACGTGAACGAATAATCTGCAAATTGCATCAACAAATATCACG
>Marker7422
GGCTATGGGAGAAGGGTGACTTGCACCTTCTGCGATAATGACACGGGGCTXXXXXXXXXXACTCTCAGTCAAGAAGGCAATTTGACATATATCATCCAGGGAGCATTGTC
GGCTATGGGAGAAGGGTGACTTGCACCTTCTGCGATAATGACACGGGGCTXXXXXXXXXXACTCTGAGTCAAGAAGGCAATTTGGCATATATCATCCAGGGAGCATTGTC
>Marker8583
GTATGAGCGTTCATATGTATGTTTGTATCTATAATCTGTAGAAATCAAGAXXXXXXXXXXAAAGATTGGCCTTCCGGCTGACGCACTTCGCAAGCAAAAATGAATGTGGT
GTATGAGCGTTCATATGTATGTTTGTATCTATAACCTGTAGAAATCAAGAXXXXXXXXXXAAAGATTGGCCTTCCGGCTGACGCACTTCGCAAGCAAAAATGAATGTGGT
>Marker6918
ATAGAGAGAAAAGGGAGAACGAGGGAGAGTGAGGCAGAGGAAGAGCCGATXXXXXXXXXXGCGCCACTTGGAAGTCGACAATTAGAGAAAGTTGCGGCCAAGTTCGAAGC
ATAGAGAGATAAGGGAGAGCGAGGGAGAGTGAGGCAGAGGAAGAGCCGACXXXXXXXXXXGCGCCACTTGGAAGTCGACAATTAGAGAAAGTTGCGGCCAAGTTCGAAGC
>Marker8465
CAAAATTCTCAGGCAATGCTATACTCAGATCAACTTTCGGTTTGTTTTTTXXXXXXXXXXTTTGATCTCATCATAGCCGTCACTCCACATCCAAAAAATGAAACCAGAGC
CAAAATTCTCAGGCAATGCTATACTCAGATCAACTTTCGGTTTGTTTTTTXXXXXXXXXXTTTGACCTCATCATAGCCGTCACTCCACATCCAAACAATGAAACCAGAGC
>Marker9139
TATGTTGCAAGTGTCACGGCAATTCTAACAACCGGAAGCAGTTATGGTAAXXXXXXXXXXACCAAGCAAAAGAAAAGAAAAGCAGAAATGCGAACTGATTCATACAAACA
TATGTTGCAAGTGTCACGGCAATTCTAACAACCGGAAGCAGTTATGGTAAXXXXXXXXXXACCAAGAAAAAGAAAAGAAAAGCAGAATTGCGAACTGATTCATACAAACA
TATGTTGCAAGTGTCACGGCAATTCTAACAACCGGAAGCAGTTATGGTAAXXXXXXXXXXACCAAGAAAAATAAAAGAAAAGCAGAAATACGAACTGATTCATACAAACA
>Marker4971
GTCGCGGGGATGGAGGCTGGGTCAGATCCTCGCGTTCGGGGTGGGCGTGCXXXXXXXXXXCCTCTTTGGTGATTGCGGAACAGTTTTGGATGAAGGTGGTATGGCTATTG
GTCGCGGGGATGGAGGCTGGGTCAGATCCTCGCGTTCGGGGTGGGCGTGCXXXXXXXXXXCCTCTTTGGTGATCGCGGAACAGTTTTGGATGAAGGTAGTATGGCTATTG
>Marker8301
CGAAAAAAGGAAATATCGAAATAAAAATAAGCCACTTCAAGCAGGAAGATXXXXXXXXXXAGAAAGAGAGAGAACGCGCAGAGAGGAAGGAAAGAAACCCACGACTCGCA
CGAAAAAAGGAAATATCGAAATAAAAATAACAAGCCACTTCAAGCAGGAAXXXXXXXXXXAGAAAGAGAGAGGACGCGCAGAGAGGAAGGAAAGAAACCCACGACTCGCA
>Marker8352
GTGAGAAATATAGATTACAAAAGAAGAAAGAGGCGCAGAAAAGAGAAACAXXXXXXXXXXCTGCATAGCGGGAGAGCCAATCACGTGCCTCCCGCTGGGTTGACAGCCAA
GTGAGAAAGAAAGATTACAAAAGAAGAGAGAGGCACAGAAAAGAGAAACAXXXXXXXXXXCTGCATAGCGGGAGAGCCAATCACGTGCCTCCCGCTGGGTTGACAGCCAA
>Marker10528
CTTGACAAGTGTGAATACAAAGGAACTATTATGTTACTCTGGCTCGAAATXXXXXXXXXXTTATGATTGTTTGCGTCAGTGTTTGTGTTTATATGTATGTATATGTTCGT
CTTGACAAGTGTGAATACAAAGGAACTATTATGTTACTCTGGCTCGAAATXXXXXXXXXXTTATGATTGTTTGCGTTAGTGTTTGTGTTTATATGTATGTATATGTTCGT
>Marker11321
ACTGAGTAAATATTACTCCCAATTCCCCTCAAAAATTCAAAATCCCCTAAXXXXXXXXXXTAGTGAATAAAATAGATGAATAGAAGGTAAGCTGAGCGAGTGCAGGTAAA
ACTGAGTAAATATTACTCCCAATTCCCCTCAAAAATTCAAAATCCCCTAAXXXXXXXXXXAGTGAATAAAATAGATGAATAGAAGGTAAGCTGAGCGAGTGCAGGTAAAT
ACTGAGTAAATATTACTCCCAATTCCTCTCAAAAATTCAAAATCCCCTAAXXXXXXXXXXTAGTGAATAAAATAGATGAATAGAAGGTAAGCTGAGCGAGTGCAGGTAAA
>Marker9642
ACTCGTACCTGTCACCTCACTGACACACCTCCAGGCCCCCAATACGCCTGXXXXXXXXXXGTCCTTATCAAGAAGCAGGATTTATGAACTCGTCCAATTCAAATGCCTCT
ACTCGTACCTGTCACCTCACTGACACACCTCCAGGCCCCCAATACGCCTGXXXXXXXXXXGTCCTTATCAAGAAGCAGGATTTATGAACTCGCTCCATTCAAATGCCTCG
ACTCGTACCTGTCACCTCACTGACACACCTCCAGGCCCCCAATACGCCTGXXXXXXXXXXGTCCTTATCAAGAAGCAGGATTTATGAACTCGCCCCATTCAAATGCCTCG
>Marker10180
ATACCAGATTTCCCCTTCCTTCCGCTTTCCCTCTTAGTTATCTGCATTTCXXXXXXXXXXTCACCTCCTCGATCTATGGCGGAGGATCAGACAGCTGGTCCTCCTTTTTA
ATACCAGATTTCCCCTTCCTTCCGCTTTCCCTCTTAGTTATCTGCATTTCXXXXXXXXXXCCACCTCCTCGATCTATGGCGGAGGATCAGACAGCTGGTCCTCCTTTTTA
>Marker6010
TTTTACGGTCTCAAAATAGCTTCGGCTTCGGCTTCGGCTTCGGCTCCCGCXXXXXXXXXXCTGTGCCGTCATCGAGGTGATGTCACGGGGATGTGAGCGGGTGGTTCTCC
TTTTACGGTCTCAAAATAGCTTCGGCTTCGGCTTCGGCTCCCGCATCCGAXXXXXXXXXXCTGTGCCGTCATCGAGGTGATGTCACGGGGATGTGAGCGGGTGGTTCTCC
>Marker7599
GACCTGAAATAGCTCATTATCCCACATTACCACGACTCCCTCAAACCAATXXXXXXXXXXGTATGTTTTTTATTGGTTCATACGTATTCCAGGGATATAATGCACTCATA
GACCTGAAATAGCTCATTATCCCACATTACCACGACTCCCTCAAACCAATXXXXXXXXXXTTGTGTTTTTGATTGGTTCATACGTATTTCAGGGATATAATGCACTCATA
>Marker8066
CAGAGAAGTTGAAGCGCAATGGTGTGAATATTCGGTGCTACAGCGACCGCXXXXXXXXXXTGTTCTCTCTCTCTCATATTCGTGTCCTTCGTGTCAATACGAAAAGCCCT
CAGAGAAGTTGAAGCGCAATGGTGTGAATATTCGGTGCTACAGCGACCGCXXXXXXXXXXTGTTCTCTCTCTCTCATATTCGTGTCCTTCGTGTCAATACGAAATGCCCT
>Marker6655
CAGCAGCAACGGTAGCAGTAATACGGAAGCGGCAATAGTTACAGAAGCAGXXXXXXXXXXTCCTCTTGCCCTCAGATCTCCCTCTTTCTGATTTCGTTTCACCCTTTCTC
CAGCAGCAACGGTAGCAGTAATACGGAAGCGGCAATAGTTACAGAAGCAGXXXXXXXXXXTCCTCTTGCCCTCAGATCTCCCTCTTTCTGCTTTCGTTTCACCCTCTCCC
>Marker9275
AATTTTCACGCCAAGTACTAAGTGAAGATGCATAATTTCCGAATAGAATGXXXXXXXXXXCCACTTCACTATGACGTCTAAGCTGGTAATAGTTGACATTGCTCTTCATA
AATTTTCTCGCCAAGTACTAAGTGAAGATGCATAATTTCCGAATAGAATGXXXXXXXXXXCCACTTCACTATGACGTCTAAGCTGGTAATAGTTGACATTGCTCTTCATA
>Marker3240
GTTATAGGTTAGGTTAGGTTAGGTTAGGTTAGGTTAGGTTATAGGTTAGGXXXXXXXXXXAGGGTATAGGATAGGTTAGGTTAGCAATGCGTTCAAATTTTTCGTCAGGG
GTTAGGTTATAGGTTAGGTTAGGTTATAGGTTAGGTTAGGTTATAGGTTAXXXXXXXXXXAGGTTATAGGTTAGGTTAGGTTAGCAATGCATTCAAATGTTTCGTCCGGG
>Marker6337
TGGCATTTTTAGTGATTATAATGAAAATAGTGAAATGACGATAGTGGGTGXXXXXXXXXXTATCCCGTGTCTTGGATCGGTGTTCCTGCTGTGTAGCCCCTTGTTCGATG
TGGCATTTTTAGTGATTATAATGAAAATAGTAAAATGACGATAGTGGGTGXXXXXXXXXXTATCCCGTGTCTTGGATCGGTGTTCCTGCTGTGTAGCCCCTTGTTCGATG
>Marker8320
GGAGGGCTGCGTTGTAGCGCTGGGTGTAATGTGGTTTAGGTGTAGTGTAGXXXXXXXXXXCGGAAGTTTAGATGTATTGTGGTCTTTATTGCGTTGGGTCTATTGCAGCG
GGAGGGCTGCGTTGTAGCGCTGGGTGTAATGTGGTTTAGGTGTAGTGTAGXXXXXXXXXXCGGAAGTTTAGATGTATTATGGTCTTTATTGCGTTGGGTCTACTGCAGCA
>Marker7831
AAGAAAATGAAAGCTCTTGACATTGACAAAGAGAGAAAGAATGAGAGTGAXXXXXXXXXXGCAGGCGTTCTGTTTCACCTTCGTACATTTCATTATTGATTTGCATTGGT
AAGAAAATGAAAGCTCTTGACATTGACAAAGAGAGAAAGAATGAGAGTGAXXXXXXXXXXACAGGCGTTCAGTTTCACCTTCGTACATTTCATTATTGATTTGCATTGGT
>Marker10061
AGCATTTTATCTAAGCAGCACTACCAGCTAACATCCTCTAAAACATTATAXXXXXXXXXXTTCACCTTGTGTTCTGTGGCCGCAAGGAAGAGGGTTGAACGGAGACTTTC
AGCATTTTATCTAAGCAGCACTACCAGCTAATATCCTCTAAAACATTATAXXXXXXXXXXTTCACCTTGTGTTCTGTGGCCGCAAGGAAGAGGGTTGAACGGAGACTTTC
>Marker16816
ATAGTCACTCAGATATTCTCTTTATAAAATCCGAAATCGGGATTTGCAATXXXXXXXXXXAGGAAAGAGGAGGAAGAGACAGACGTGACAGAGAAGAAAAAGGAGGATAA
ATAGTCACTCAGATATTCTCTTTATAAAATCCGAAATCGGGATTTGCAATXXXXXXXXXXGATAAGAGGAAAGAGGAGGAAGAGACAGACGTGACAGAGAAGGAGGAAAA
ATAGTCACTCAGATATTCTCTTTATAAAATCCGAAATCGGGATTTGCAATXXXXXXXXXXAGGAAAGAGGAGGAAGAGACAGACGTGACAGAGAAGAAGAAGGAGGAAAA
>Marker10142
TGACAAGAAACCCCATAATAGTCGTATTAGAGACATTGTGATAATGGTAAXXXXXXXXXXGTCTTACATCACAAACACCTTATTATTTCCAGCACACGCTCCTACGGCCT
TGACAAGAAAACCCATAATAGTCGTATTAGAGACATTGTGATAATGGTAAXXXXXXXXXXGTCTTACATCACAAACACCTTATTATTTCCAGCACACGCTCCTACGGCCT
>Marker8486
TGGTCCAGCAAGGAAATTCCTGACACCGTTTCAAAGATTTTCCTTTCCTGXXXXXXXXXXTATGTGTGTGTCTGTGTCTGTGTCGTATCGCGAATTTTTCATATACACAA
TGGTCCAGCAAGGAAATTCCTGACACCGTTTCAAAGATTTTCCCTTCCTGXXXXXXXXXXTATGTGTGTGTCTGTGTCTGTGTCGTATCGCGAATTTTTCATATACACAA
>Marker8796
TTCGTAACAGCTCTTGAACGGCAGGTAGCTTCCTGGTGGAAAAAAAATCTXXXXXXXXXXATCTTCATACGAAATAGGATTGTGTATGTTGCTTCCTAGTCGCGGCAGAT
TTCGTAACAGCTATTGAACGGCAGGTAGCTTCCTGGTGGAAAAAAAAACTXXXXXXXXXXATCTTCATACGAAATAGGATTGTGTATGTTGCTTCCTAGTCGCGGCAGAT
>Marker5800
CTCTCCTCCTCACCCTCTTCCTGACCTACATCCTAAGTCCCTCCCTCTCAXXXXXXXXXXTCCCTCTCACCCTCTCCCTGACCTACATCCCAACTCCCTCCCTCTCACCC
CTCTCCTCCTCACCCTCTCCCTGACCTACACCCTAACTCCATCCCCCTCAXXXXXXXXXXTCCCTCTCACCCTCTCCCTGACCTACATCCCAACTCCCTCCCTCTCACCC
>Marker8560
GGCTCGGTAAGTGTTTGGCTAGTGATAAAAGAGATCAAGGGAAACCGGGAXXXXXXXXXXGATGAGGAGAGCAGGAGGGAGAGGGGAGAAGGGAGGAGGAAGGAGAAGGG
GGCTCGGTAAGTGTTTGGCTAGTGATAAAAGAGATCAAGGGAAACCGGGAXXXXXXXXXXGATGAGGAGAGCAGGAGGGAGAGGGGAGAAGGGAGGAGGAGGGAGAAGGG
>Marker9616
TATCTTACGTGTCTTATACTATTTTTACCTCCACCAAGGAGAGGTTATGTXXXXXXXXXXGTGTAACCCACCGACTGAAGAAATCAAACTGAGCATTGAACACAGAACAC
TATCTTACGTGTCTTATACTATTTTTACCTCCACCAAGGAGAGGTTATGTXXXXXXXXXXGTGTAACCCACCGACTGAAGAAATCAAACTGAGCATTGAACACAGAACAG
>Marker7747
GGTTTCTCGTGCTCGAATACACGCTTATCATCCTAATCCCAAACCCCTTGXXXXXXXXXXAGACACTTTTTACAGTCACGTCAGGGTTATGGTAACTGCATTCTCGGAAA
GGTTTCTCGTGCTCGAATACACGCTTATCATCCTAATCCCAAACCCCTTGXXXXXXXXXXAGACACTTTTTAGAGTCGCGTCAGGGTTACGGTAACTGCATTCTCGGAAA
>Marker11438
AACAATAGATAACCCTTCCAAACCTCTATCGCAACTCTCACACAGGACATXXXXXXXXXXTCAAGACATCCGTGAAGTTGAAGCTCTGCTCAGCCTCGCCACTCATTCCC
AACAATAGATAACCTTTCCAAACCTCTATCGCAACTCTCACACGGGACATXXXXXXXXXXTCAAGACATCCGTGAAGTTGAAGCTCTGCTCAGCCTCGCCACTCATTCCC
>Marker9472
ATGCAAGCTCGGAGGCATTTCTAGGGAAAGAGGGGGAGAGGGAAGGAGTGXXXXXXXXXXCTTTTTATGTGAAGGCCGGGAGGAATTTTATTTTGATGGTAATTGGTGTT
ATGCAAGCTCGGAGGCATTTCTAGGGAAAGAGGGGAAGAGGGAAGGAGTGXXXXXXXXXXCTTTTTATGTGAAGGCCGGGAGGAATTTTATTTTGATGGTAATTGGTGTT
>Marker12537
AACGCTGCCAATAACCACACTGTATTGAGAGGATATTTGGAGGCTCAGCTXXXXXXXXXXGAAAAGGAGATAAAAAGACCAGCGAAAGAGGAAGCAAGAAGGTTGAGAGA
AACGCTGCCAATAACCACACTGTATTGAGAGGATATTTGGAGGCTCAGCTXXXXXXXXXXGAAAAGGAGATAAAAAGACCAGCGAAAGAGGAAGCAAGAAGGAAGAGAGA
>Marker9758
TTTTATCCTTGCCGATACTATCACTCTTTCGGAGGCGTACTAACTCTTCTXXXXXXXXXXAAGGTACAAGATTTCTTTCCTCTTGACAGACTAGCAGACAAGTGGGATTG
TTTTATCCTTGCACTTACTATCACTCTTTCGGAGGCGTACTAACTCTTCTXXXXXXXXXXAAGGTACAAGATTTCTTTCCTCTTGACAGACTAGCAGACAAGTGGGATTG
>Marker9988
TATCACCGCTATTATTATCATCATTATCATAAAAAGAATCATTATCATTAXXXXXXXXXXCATCATTATTGTCACCATTATCAGTGTTACCACCATTATCCTTATTGTTG
TATCACCGCTATTATTATTATCATTATCATAAAAAGAATCATTATCATTAXXXXXXXXXXCATCATTATTGTCACCATTATCAGTGTTACCACCATTATCCTTATTGTTG
>Marker11633
TGCTGATACTATAGATATCATTATCATCATCATTATCATTTTCACTATCTXXXXXXXXXXCATTATCAGTAGCTTCGTTATCACTATCCTTACCATCATCGTCGTCGTCG
TGCTGATACTATCGATATCATTATCATCATCATTATCATTTTCATTATTTXXXXXXXXXXCATTATCAGTAGCTTCGTTATCACTATCCTTACCATCATCGTCGTCGTCG
>Marker5425
CGGCACCTCCCTGTCAAGTCAGCTGGAGTCCTTTTTGTGCCAAGCAAAGAXXXXXXXXXXATTTTTCCGCTTGCCAACCTCAGCCTCCAATCCCTGATACCTGCCCTCCC
CGGCACCTCCCTGTCAAGTCAGCTGGAGTCCTTTTTGTGCCAAGCAAAGAXXXXXXXXXXATTTTTCCGCTTGCCAACCTCAGCTTCCAATCCCTGATACCTGCCCTCCC
>Marker6246
CATCGCTGCCATCCCCCACCGAGGGTCGAGGGTTCAAGAAGTAGGTAGTTXXXXXXXXXXACACACGAACCTAAACTGACCTTCTTTCACTTGAACTAGCCAAACCTAAT
CATCGCTGCCATCCCCCACCGAGGGTCGAGGGTTCAAGAAGTAGGTAGTTXXXXXXXXXXACACACGAACCTAAACTGACCTTATTTCACTTGAACTAGCCAAACCTACT
>Marker6585
ACCACGGCGGCGACACCCTACAGCACCTGCGCCTGACATCTGAAGGCGATXXXXXXXXXXTTCAGCGATGTATCCTTGAACGCTCAAATCGCCAGTTGAATCTCAGCCTT
ACCACGGCGGCGACTTACCCTACAGCACCTGCGCCTGACATCTGAAGGCGXXXXXXXXXXTTCAGCGATGTATCCTTGAACGCTCAAATCGCCAGTTGAATCTCAGCCTT
>Marker5479
CTGGCTGCGAGGCCGTCCGCTTCCCGGCGACTCGGATCTCACAGATAAGTXXXXXXXXXXGAGCGGGAATTGCAACTGGCCTTGGGAGGTCAGGAAGGTTAGCCGCGCTG
CTGGCTGCGAGGCCGTCCGCTTCCCGGCGACTCGGATCTCACAGATAAGTXXXXXXXXXXGAGCGGGAATCGCAACTGGCCTTGGGAGGTCAGGAAGGTTAGCCGCGCTG
>Marker10642
GATTGGTGACGTTTTCCGACAGAGATTTCTGCGGTAAAGGTGGAACGCCAXXXXXXXXXXAATATACGTATTTCATTATCCTTTGGTGGCATTGTTTCATTCCTCTATGT
GATTGGTGACGTTTTCCGACAGAGATTTCTGCGGTAAAGGTGGAACGCCAXXXXXXXXXXAATATACGTATTTCATTATCCTTTGATGGCATTGTTTCATTCCTCTATGT
>Marker6712
GAGGGAGGGGAAAGGGGTTCCCTCTGACGTCACAAGGTTGGAGAAAAGGAXXXXXXXXXXAAAGAAAGATAAGAAAAGAGGAGATGAAAAAACGAAAAAAAACACGAAGA
GAGGGAGGGGAAAGGGGTTCCCTCTGACGTCACAAGGTTGGAGAAAAGGAXXXXXXXXXXAAAAGAAAGATAAGAAAAGAGGAGATGAAAAAACGAAAAAAACACGAAGA
>Marker7706
AATAGGCCTACATAAAGGAAAAAAATGTCCTTACCTTGGGGGAAGCTGGAXXXXXXXXXXCGTAGATTTATACCTCAACCTTATTTGCATTTTCCTCATCTCTGTTGTAT
AATAGGCCTACATAAAGGAAAAAAAATGTCCTTACCTTGGGGGAAGCTGGXXXXXXXXXXCGTAGATTTATACCTCAACCTTATTTGCATTTTCCTCATCTCTGTTGTAT
>Marker9640
CGTCCTCAGTCTCCCTCAGTCACTCCCTTGTCACACATACCCTGTGGCGAXXXXXXXXXXGCGTGCGTGTGTGTGCTTATTTTCTCTTTTGATTCGATGCCGAGACTATT
CGTCCTCAGTCTCCCTCAGTCACTCCCTTGTCACACATACCCCGTGGCGAXXXXXXXXXXGCGTGCGTGTGTGTGCTTATTTTCTCTTTTGATTCGATGCCGAGACTATT
>Marker9071
TTCAATTAGCCGTCAGATGGGAAGCCTTCTCGCAGTCTAATAAAACGTCCXXXXXXXXXXGGCGTAATTACCATACAATCCACGAGTGTACGTGCGTGAACGTATATGCC
TTCAATTAGCCGTCAGATGGGAAGCCTTCTCGCAGTCTAATAAAACGTCCXXXXXXXXXXGGTGTAATTACCATACAATCCACGAGTGTACGTGCGTGAACGTATATGCC
>Marker9276
CGAGTCATTTACTGATGAAAGGATAAGGCGAATAATTACAATGATAGGAAXXXXXXXXXXAAACACAGTAATACGTACGCCAAAAGGATAACGAAAGAACAGCATAGACA
CGAGTCATTTACTGATGAAAGGATAAGGCGAATAATTACAATGATAGGAAXXXXXXXXXXCAACAACAAAAAACGTACGCCAAGAGGATAACGAAAGAACAGCATAGACA
>Marker10023
CCACAAGATCAGGGGGAAATAATGAAGGTTTTCCTTTGCCTCGTTGATTGXXXXXXXXXXTAGCTTATGTATTGAGAAACATTTTATTTCTTTTGAAACATTGCCCTCCT
CCACAAGATCAGGGGGAAATAATGAAGGTTTTCCTTTGCCTTGTTGATTGXXXXXXXXXXTAGCTTATGTATTGAGAAACATTTTATTTCTTTTGAAACATTGCCCTCCT
>Marker13669
TCTAATTCCCTCTACCACTTCATTTCACTTTATATACACCTCATTTCTCTXXXXXXXXXXACAATAGACATTTTGCGAGGCGATAAGCTGATAAGATAAGAGAGTGCATA
TCTAATTCCCTCTACCACTTCATTTCACTTTATATACACCTCATTTCTCTXXXXXXXXXXACAATAGACATTTTGCAAGGCGATAAGCTGATAAGATAAGAGAGTGCATA
>Marker8265
GACACGCTTCGAAAAAAAACAAAGCACCGTGCAGGGAGGGTACCAGGAGCXXXXXXXXXXAGGTTCCTGGACAAAGAGGAGGAAAGCGTTTCTGAAACACTCGTCACTGA
GACACGCTTCGAAAAAAAAAACAAAGCACCGTGCAGGGAGGGTACCAGGAXXXXXXXXXXAGGTTCCTGAACAAAGAGGAGGAAAGCGTTTCTGAAACACTCGTCACTGA
>Marker16750
GACTGATAAAAACCAATAATAATTACAATGTTGAATATCATTATGATAATXXXXXXXXXXTGATGGTGATGACAATGGTGATGCTGATGATAATGATGATGATAATGATG
CACTGATAAAAACCAATAATAATTACAATGTTGAATATCATTATGATAATXXXXXXXXXXTGATGGTGATGACAATGGTGATGCTGATGATAATGATGATGATAATGATG
>Marker10303
CGCCTTGTTTTTCTTTCTCTTCGGGTCTTGCTCTCTTTCTTTCTCTAGTTXXXXXXXXXXTCTCTCCTTCTCTTCCCTTTTCCTCACCCTTCTCTCCGTTCATCTTCCCT
CGTGTTTTTCTTTCTCTTCGGGTCTTGCTCTCTTTCTTTCTCTAGTTTTGXXXXXXXXXXTCTCTCCTTCTCTTCCCTTTTCCTCACCCTTCTCTCCGTTCATCTACCCT
>Marker9539
TCTCTTCCTTCCTTTCTCTTCCGTTTCTCCTGTCTCCTCCTTCTCTCCTTXXXXXXXXXXTTCTCTCTCTCACTTGCTCTCCCTCCCTCTCCCGAATCATCTGCCTTCCT
TCTCTTCCTTCCTTTCTCTTCCGTTTCTCCTGTCTCCTCTTTCTCTCCTTXXXXXXXXXXTTCTCTCTCTCACTTGCTCTCCCTCCCTCTCCCGAATCATCTGCCTTCCT
>Marker11759
TATTGGCGTAATCTCCGGAGGTGTAGGAGGTACTTGGCTAAAGCTGGTTGXXXXXXXXXXGAAGGATAATACAAGTCAGTAATTGTTGTATGATATCAACACGTATGTAT
TATTGGCGTAATCTCCGGAGGTGTAGGAGGTACTTGGCTCAAGCTGGTTGXXXXXXXXXXGAAGGATAATACAAGTCAGTAATTGTTGTATGATATCAACACGTATGTAT
>Marker11515
CCGACCTACGCACGGTTCCGCTGAGAGCAAAATCCCATCCTTTGCTTTTCXXXXXXXXXXAGTAAATATGTATATTTTTCCTCTATATCTATGAGTCTTACTTTTTCACA
CCGACCTACGCACGGTTCCGCTGAGAGCAAAATCCCATCCTTTGCTTTTCXXXXXXXXXXGTAAATATGTATATTTTTTCCTCTATATCTATGAGTCTTACTTTTTCACA
>Marker8159
GAACATCAGCGTCACTATCATCATCAACAACATTACAACAACAAACAACAXXXXXXXXXXTATCGATACCTCTAATCAATTTGTACCCCCTCCCCCCCTCCTTCCACAAC
CAACATCAGCGTCACTATCATCATCAACAACATTAGAACAACAAACAACAXXXXXXXXXXATCGATACCTCTAATCAATTTGTACCCCCTCCCCCCCCTCCTTCCACAAC
>Marker8742
CAAGGCAATATCATCAACACGAAGCCAGAGGACGTCGAGTGCCCCAAGTCXXXXXXXXXXCCTGTGGTGGCTGCGGCTTGTTAGCAGCTGTGCTGTCGGTAGCTAGCTAT
CAAGGCAATATCATCAACACGAAGCCAGAGGACGTCGAGTGCCCCAAGTCXXXXXXXXXXCCTGTGGTGGCTGCGGCTTGTTAGCGGCTGTGCTGTCGGTAGCTAGCTAT
>Marker15862
AACTTTATAACGATCACGTAATCGCATTATTTTGGCATCTGGCTGTCATTXXXXXXXXXXAAGATAATAGTATAATGATAGTATTGATGATAGCAATGATAATGAGGGTA
AACTTTATAACGATCAGGTAATCGCATTATTTTGGCATCTGGCTGTCATTXXXXXXXXXXAAGATAATAGTATAATGATAGTATTGATGATAGCAATGATAATGAGGGTA
>Marker7122
CTTATTCGTGGCTGGCTGCGTTTGTGCAGCTGTAAACACGGAAGGTCTGCXXXXXXXXXXCAACTGTCTCCACGGAAAGCTTCAAGTAGCCTTTTCTGCGCCTGACTCCT
CTTATTCGTGGCTGGCTGCGTTTGTGCAGCTGTAAACACGGAAGGTCTGCXXXXXXXXXXACTGTCTCCACGGAAAGCTTCAAATAGCCTTTTCTGCGCCTGACTATCCT
>Marker13370
GCAGAATAGGTGATAAAAGTTGGAATAGGCAGAATAAGTGAGGAAAAGGGXXXXXXXXXXTAGAATAAGAGAGAACAAGTGATGAAAATAGAAAAAGACAGAACAAATGA
GCAGAATAGGTGATAAAAGTTGGAATAGGCAGAATGAGTGAGGAAAAGGGXXXXXXXXXXTAGAATAAGAGAGAACAAGTGATGAAAATAGAAAAAGACAGAACAAATGA
>Marker6850
TGTTCTGTCTAATTTTTGTGTCAAAAGGTTTGTATGGTAGCGATGTTCTTXXXXXXXXXXCCTCCTGCCCCCTCTCTTCTTTCTCCTCCCCCTCCTCCTCCTCTTCCCTC
TGTTCTGTCTAATTTTTGTGTCAAAAGGTTTGTATGGTATCGATGTTCTTXXXXXXXXXXTCCCTCATCCTCGCCCCCTCTCTTCTTTCTCCTCCTCCTCCTCTTCCCTC
>Marker8140
GCTCCTTCACCTCACTCCGCCTTCCGCCCCATAACCACACCACGTCCCTCXXXXXXXXXXATCTTTTTCTCATTCCCTTTCTCTCTCCTTGGGTCACTCATTCTCTCTTT
GCTCCTTCACCTCACTCCGCCTTCCGCCCCATAACCACACCACGTCCCTCXXXXXXXXXXATATTTTTCTCATTTCCTTTCTCTCCCCTTGGGTCACTCATTCTCTCTCT
>Marker12200
CTTGTGCTTGTAGCGAGTTGGAAAAATACGATTAGAATTTATGTTAGATTXXXXXXXXXXATATTATACTCGTTTCGTGTAATGTAGCGAGCTTGGTTATACGCGGATTT
CTTGTGCTTGTAGCGAGTTGGAAAAATACGATTAGAATTTATGTTAGATTXXXXXXXXXXATATTATACTCGTTTCGTGTAATGTAGCGAGCTAGGTTATACGCAGATTT
>Marker6696
TCGTGCCGCCGCCGTCTCCTCACCTCCGAGAGAGCAGCTACCTCAACTCTXXXXXXXXXXGTTGCCGAAGGGTTTTTTCTGGGGGAGAAGGACTGGCACCAAGCCTCTCA
TCGTGCCGCCGCTGTCTCCTCACCTCCGAGAGAGCAGCTACCTCAACTCTXXXXXXXXXXGTTGCCGAAGGGTTTTTTCTGGGGGAGAAGGACTGGCACCAAGCCTCTCA
>Marker10173
TGTTTGTTTTATATGTGGTTATGGTTATCATTATCGGTGTGGTCAGGGTTXXXXXXXXXXCGTCGTTGGCATTCGGAAATTGCAAAGATGAGTAATCCGCATAACCGATC
TACTTGTTTTGTGTGTGGTTATGGTTATTATTATCGGTGTGGTCAGGGTTXXXXXXXXXXCGTCGTTGGCATTCGGAAATTGCAAAGATGAGTAATCCGCATAACCGATC
>Marker9571
GACACGGGTGGAACAACGGATAAGAGGAGAGAGAAAAGTAAAAACAGATGXXXXXXXXXXGAAGACGAAGCGGAAAAGGAGGAGGTAGAAGACGAAGAGGAGGAGTAGTA
GACACGGGTGGAACAACGGATAAGAGGAGAGAGAAAAGTAAAAACAGATGXXXXXXXXXXGAAGACGAAGCGGAAAAGGAGGAGGTAGAAGACGAAGAGGAGGAGGAGTA
>Marker6181
GTGGGAAGTAATAGGCCCCTAGTACCGGTTGCGATGACAGAGTGCTGGCGXXXXXXXXXXTCCTCCCTCACTACCAACAAAAGAGTACGAGCTAGTAACTGTACAGGAAC
GTGGGAAGTAATAGGCCCCTAGTACCGGTTGCGATGACAGAGTGCTGGCGXXXXXXXXXXTCCTCCCTCACTACCAATAAAAGAGTACGAGCTAGTAACTGTACAGGAAC
>Marker11881
ATGTCATAAAAAGATATGTGTGTATCGATGCGAACAAACAGCTTAGAGTAXXXXXXXXXXAGGACGGCTGGCAGAAATGATTGCGCGTAGGCCTATGTCACAGTTTTGGG
ATGTCATAAAAAGATATGTGTGTATCGATGCGAACAAACAGCTCAGAGTAXXXXXXXXXXAGGACGGCTGGCAGAAATGATTGCGCGTAGGCCTATGTCACAGTTTTGGG
>Marker6252
TGAACTTCAAAGAGAAATATGAAAGTAAATTCAGAGAGAGTGTGAGAGACXXXXXXXXXXGAGAGTATGAGAAAGAGAGATAGTGGGAGAGTTTGAGAGAGAGGGGGGGG
TGAACTTCAAAGAGAAATATGAAAGTAAATTCAGAGAGAGTGTGAGAGACXXXXXXXXXXGAGTATGAGAAAGAGAGATAGTGGGAGAGTTTGAGAGAGAGGGGGGGGGG
>Marker6235
CGAGGAAGAGGGAGAGTTGCCAATTCGCCAATTTTGGCTCGAAAATGAGAXXXXXXXXXXCGCAAATACACACACACAATCACGCACGCACACACACACACATACACACA
CGAGGAAGAGGGAGAGTTGCCAATTCGCCAATTTTGGCTCGAAAATGAGAXXXXXXXXXXCAAATACACACACACAATCACGCACGCACACACACACACACATACACACA
>Marker10687
TTCTGTCATCTCTATCCATCTATCCATCCATCTTTCCTACCTACATTCTAXXXXXXXXXXTCTCCATCCATCTATCCATCTACCCAACCATCCATCCATTTCCATAAATA
TTCTGTCATCTCTATCCATCTATCCATCCATCTTTCCTACCTACATTCTAXXXXXXXXXXTCTCTATCCATCTATCCATCTACCCATCCATCCATCCTTTTCCATAAATA
>Marker9443
GGCCAACAAAACATTTGGGTGGAAAAAAGTAACCCGCTCACCTGCATAATXXXXXXXXXXTCTGCAAATGTGGAGAAATTGGAGAGAGAAGATACAGAATACCCACACTT
GGCCAACAAAACATTTGGGTGGAAAAAAGTAACCCGCTCACCTGCATAATXXXXXXXXXXTCTGCAAATGTGGAGAAATTGGAGAGAAAAGATACAGAATACCCACACTT
GGCCAACAAAACATTTGGGTGGAAAAAAGTAACCCGCTCACCTGCATAATXXXXXXXXXXTCTTCAAATGTGGAGAAATTGGAGAGAGAAGATACAGAATACCCACACTT
>Marker9120
TGTAGTCCGTTGCCAAGCGGGGATGTTGGACTTATTCTGTATGTTGGTCAXXXXXXXXXXATCTCGAACCGCCATTCCCGAATCGCCAGGTCGTCCGCCCCGTAACCGTT
TGTAGTCCGTTGCCAAGCGGGGATGTTGGACTTATTCTGTATGTTGGTCAXXXXXXXXXXATCTCGATTCGCCATTCCCGAATCGCCAGGTCGTCCGCCCCGTAACCGTT
>Marker11725
GAGAGAGGGAAAGAGACCTACAGATAGTGACAGAAAGACAGACAGACGGGXXXXXXXXXXTTTTATGTATTCATTTGCGTGCAGGTAGTCTAGCCGTTTGGCCTGGTAAT
GAGAGAGGGAAAGAGACCTACAGATAGTGACAGAAAGACAGACAGACGGGXXXXXXXXXXTTTTATGTATTCATTTGCGTGCAGATAGTCTAGCCGTTTGGCTTGGTAAT
>Marker12608
ACTATGTATAGTACTTCAGATATAGAAGAGAGGCAAAGATAGAGAGACTGXXXXXXXXXXGAAAGAAAGAAAGAGAATGGGGGGAGAGAGAACAGTATATTCTCCCAGGA
ACTATGTATAGTACTTCAGATATAGAAGAGAGGCAAAGATAGAGAGACTGXXXXXXXXXXGAAAGAAAGAAAGAGAACGGGGGGAAGAAGAACAGTATATTCTCCCAGGA
>Marker10603
TCTTGTGAGTCAAAGCAATTTTTGTAAGTAGCCTGTTGGTATGGAGTAATXXXXXXXXXXTGTGAAGAAATAGGCTATTTCGGTGAGTCAGTAGACTAATTTTACGTCTG
TCTTGTGAGTCAAAGCAATTTTTGTAAGTAGCCTGTTGGTATGGAGTAACXXXXXXXXXXTGTGAAGAAATAGGCTATTTCGGTGAGTCAGTAGACTAATTTTACGTCTG
>Marker8273
CGGCCACCACAGCGAAGCCTCTAGAACAGCTATTGGCGGCCGGCGAGCAGXXXXXXXXXXATAACAAACATTTTACTCTAACCTTCATTCATTGTCGTTATCAACCCAGC
CGGCCACCACAGCGAAGCCTCTAGAACAGCTATTGGCGGCCGGCGAGCAGXXXXXXXXXXATAACAAACATTTTACTCTAACCTTTATTCATTGTCGTTATCAACCCAGC
>Marker10183
ACCATCCTGAGATTCTGGTCGTTTCTCTGCTGCTGCTGCTACCATCGTTAXXXXXXXXXXGTATTTAGTATATAGGAAGGTATTCAAGGCAGTAGCAATGAAATTTTGTG
ACCATCCTGAGATTCTGGTCGTTTCTCTGCTGTTGCTACTACCATCGGTAXXXXXXXXXXGTATTTAGTATATAGGAAGGTATTCAAGGCAGTAGCAATGAAATTTTGTG
>Marker10057
AATGGGGATACCAATGATAATGATAATAGTAACAATAATTATGTAGCTGCXXXXXXXXXXCCCGACGCAACCCTCCCATAATTCTCCCTACACCATTTCCCACGTAACTC
AATTATAATGGGGATACCAATGATAATGATAATAGTAACAATAATTATGTXXXXXXXXXXCCCGACGCAACCCTCCCATAATTCTCCCTACACCATTTCCCACGTAACTC
>Marker16473
CTGTCTGTCCTTCTCGGAACAATTTGATGAATATGAGACTGGGTAACGAAXXXXXXXXXXAACGAAGACAATGCCGATGATAGAAATGAGTAATTTGAATGCAAACGTAA
CTGTCTGTCCTTCTCGGAACAATTTGATGAATATGAGACTGGGCAACGAAXXXXXXXXXXAACGAAGACAATGCCGATGATAGAAATGAGTAATTTGAATGCAAACGTAA
>Marker9194
AACGAACGCGTCGTGTTGATTTTTGTTCGAGTTGCAGCGCTAATTCTACTXXXXXXXXXXACCAAAGCAGCGGACTCAAAGGGCAAGAGACGGACTGCTCGGGACAATGG
AACGAACGCGTCGTGTTGAGTTTTGTTCGAGTTGCAGCGCTAATTCTACTXXXXXXXXXXACCAAAGCAGCGGACTCAAAGGGCAAGAGACGGACTGCTCGGGACAATGG
>Marker7206
GGAATAGAGGGAGAGGAGGGGAGGGAAGGAAGCAGGGAAAGAGGAAGGGAXXXXXXXXXXTAAAGAAAGAGAGGAGAGCGAAGGAGGGAGGGAGAGGGACGTGGTGACAG
GGAATAGAGGGAGAGGAGGGGAGGGAAGGAAGCAGGGAAAGAGGAAGGGAXXXXXXXXXXTAAAGTAAGAAAGGAGAGCGAAGGAGAGAGGGAGAGGGACGTGGTGACAG
>Marker14376
ACACTCCGGCCAGAGCAGCAAGAAATATATGAACCTCCCCGTTTTCTTCGXXXXXXXXXXACGCGACCACTTGGCTGGGAATGAATGTTCGTAAAGGGAGAGAAATTAGA
ACACTCCGACCAGAGCAGCAAGAATATATGAACCTCCCCGTTTTCTTTCGXXXXXXXXXXACGCGACCACTTGGCTGGGAATGAATGTTCGTAAAGGGAGAGAAATTAGA
ACACTCCGGCCAGAGCAGCAAGAATATATGAACCTCCCCGTTTTCTTTCGXXXXXXXXXXACGCGACCACTTGGCTGGGAATGAATGTTCGTAAAGGGAGAGAAATTAGA
>Marker11932
ATAATGCTGCCATCGAATAGGGTTCATTCATTTTTTCATTACTACTACTAXXXXXXXXXXAACATCAGGAATAACTACTACTACTGCTACTACAACAACAACAATAACAA
ATAATGCTGCCATCGAATAGGGTTCATTCATTTTTTCATTACTACTACTAXXXXXXXXXXAACATCAGGAATAACTACTACTACTGCTACTACAGCAACAACAATAACAA
ATAATGCTGCCATCGAATAGGGTTCATTCATTTTTTTTCATTACTACTACXXXXXXXXXXAACATCAGGAATAACTACTACTACTGCTACTACAACAACAACAATAACAA
>Marker9011
TGCTTTCAATTCGCGACTGCTTTTGACTCTCCTGACCTGCTTTCTCTCCCXXXXXXXXXXAATACTTGAGGTTGTGATAGCGAAGGCGGAGAAAGTCATAGCGAGGCGTT
TGCTTTCAATTCACGACTGCTTTTGACTCTCCTGACCTGCTTTCTCTCCCXXXXXXXXXXTGTAATACTTGAGGTGATAGCGAAGGCGGAGAAAGTCATAGCGAGGCGTT
>Marker9562
CTGGAGAAGACGGAGAACAAAACGGGGCGAAAGAGAATGGGCGATAAAAAXXXXXXXXXXGGAAAAAAGACGTTTGAACGAAGAAAAGACGAGAGAATCGAGGATGTTGA
CTGGAGAAGACGGAGAACAAAACGGGGCGAAAGAGAATGGGCGATAAAAAXXXXXXXXXXTCCTGGAAAAAAGACGTTTGAACGAAGAAAAGACGAGAGAATCGAGGATG
>Marker10148
GTGTAATTGTTTTTATTGCAATAACGACCTTATTTCCTTGGCGGAGGTATXXXXXXXXXXGCGTTCGGAACCTCCAAGACCCTTTCTGCCCAGAATGCAACCGGCTCGAA
GTGTAATTGTTTTTATTGCAATAACGACCTTATTTCCTTGGCGGAGGTATXXXXXXXXXXGCGTTCGGAACCTTCAAGACCCTTTCTGCCCAGAATGCAACCGGCTCGAA
>Marker11170
CAGGACCTGCAAAAAATCTAGTTTTCTCAGAACAAACAAAATAGCAACACXXXXXXXXXXAGCGGGGGAGACAACAATAGAGAAAGAGAAAACAAACAATAGCACGTCTT
CAGGACCTGCAAAAAATCTAGTTTTCTCAGAACAAACAAAAAAGCAACACXXXXXXXXXXAGCGGGGGAGACAACAATAGAGAAAGAGAAAACAAACAATAGCACGTCTT
>Marker12430
TTTGTTTGGGTCTGTATCCCACTCGGCGCGCTGGTGCAGCTATTTGTTTAXXXXXXXXXXTCTTTATCTTTCTTTCTTTCTGTCTGTCCACTTCCACCTTCTTCTTCGCT
TTTGTTTGGGTCTGTATCCCACTCGGCGCGCTGGTGCAGCTATTTGTTTAXXXXXXXXXXTCTTTCTTTCTTTCTGTCTGTCCACTTCCACCTTCTTCTTCGCTTTGACA
>Marker12007
GAAAGGCGGTAGGTTATAAAAGACGATTTGATTTGCCTTGTGACAACGATXXXXXXXXXXAAAGGTTTCTCCGTTATCTCTACGGTCTTTCCGTTGTATTGATTATGTAT
GAAAGGCGGTAGGTTATAAAAGACGATTTGATTTGCCTTGTGACAACGATXXXXXXXXXXAAACGTTTCTCCGTCATCTCTATGGTCTTTCCGTTGTATTGATTATGTAT
>Marker10190
AATCCGAATCACGACCGAATAATCATTTCATCTCAATAACACACTCGCGGXXXXXXXXXXGAGCGTTGATAAGTAAAAAAAATATCAATGACGTTGCAATTATGTAGTAA
AATCCAAATCACGACCGAATAATCATTTCATCCCAATGACACACTCGCGGXXXXXXXXXXGAGCGTTGATAAGTAAAAAAAATATCAATGACGTTGCAATTATGTAGTAA
>Marker10593
ATTTATAGTAGTCCCGACACATTGCAATGATTTCGGAAAATATCAACACAXXXXXXXXXXTATTTGACGGGACTGAAACAGATGAGGGCCACGTGCGTAAAGCCCATTAG
ATCTACAGTTGTCCGGACACATTGCAATGATTTCGGAAAATATCAACATAXXXXXXXXXXTATTTGACGGGACTGAAACAGATGAGGGCCACGTGCGTAAAGCCCATTAG
>Marker12142
TTCCCCTGGACACGCACGCACATTACGCTAGGATGGCTTGGACGCACAAAXXXXXXXXXXAATAAAAGCCTAATAAACTTTCGATATATTTGCTGACTGGTTTCAAAATG
TTCCCCTGGACACGCACGCACATTACGCTAGGATGGCTTGGACGCACAAAXXXXXXXXXXAATGAAAGCCTAATAAACTTTCGATATATTTGCTGATTGGTTTCAAAATG
>Marker9107
AGTACAGCCCAATAATGGTGTTCCCTCCGTCCTTTCAAACACCCGCGGACXXXXXXXXXXCCTATAGCCGGTTGATTGTGTGTAATAAGATAAAGCACAAACCACCGCTG
AGTACAGCCCAATAATGGTGTTCCCTCCGTCCTTTCAAACACCCGCGGATXXXXXXXXXXCCTATAGCCGGTTGATTGTGTGTAATAAGATAAAGCACAAACCACCGCTG
>Marker13516
AATGCCAAGACAAATACTATCCATCAAAAGGAACAAATGCACAATGTAATXXXXXXXXXXACTCTATAAATGATACAGGTTTTGTGTGTGAAAGCGAGAGTCGTCGTCCG
AATGCCAAGACAAATACTATCCACCAAAAAGAACAAATGCACAATGTAATXXXXXXXXXXACTCTATAAATGATACAGGTTTTGTGTGTGAAAGCGAGAGTCGTCGTCCG
>Marker12818
GCTGCTATGGGCATATGTCGTGTGCATCGATTATTTTACATACAAAGCGTXXXXXXXXXXTTATTGTTGAGAAGTTATGTCTTCCTCCAGATTAGAGAAAAGGAATTTTG
GCTGCTTTGGGCATATGTCGTGTGCATCGATTATTTTACATACAAAGCGTXXXXXXXXXXTTATTGTTGAGAAGTTATGTCTTCCTCCAGATTAGAGAAAAGGAATTTTG
>Marker9419
AGATGGGTAAAGAAGTTGCCTTGTGTATGGGCTATGGTAGGTTTAGGTAAXXXXXXXXXXAACACTAAATATTCACATACTATTGCCATTTGTAATGCGATAGAGGAAGA
TGATGGGTAAAGAAGTTGCCTTGTGTATGGGCTATGGTAGGTTTAGGTAAXXXXXXXXXXAACACTAAATATTCACATACTATTGCCATTTGTAATGCGATAGAGGAAGA
>Marker11158
AGGACAGGAAATATGACACAACTCACCACATACAGAGTGCAGGCCTGGCAXXXXXXXXXXATGCTCTTACAAAATACGGAAAAGTAACTGTAAAAAATGATAAGCCATAA
AGGACAGGAAATATGACACAACTCACCACATACAGAGTGCAGGCCTGGCAXXXXXXXXXXATGCTCTTACAAAATACAGAAAAGTAACTGTAAAAAATGATAGGCCATAA
>Marker10959
TTTACGAAGGGAGGACGAAAAAGGGAGATACGAGATACATAGACAGATAGXXXXXXXXXXCTTTCGCTTCCAATTATCTTGTTTCTTGGAAGTTTTGTTTCTGTTTGCTT
TTTACGAAGGGAGGGCGAAAAAGGGAGATACGAGATACATAGATAGATAGXXXXXXXXXXCTTTCGCTTCCAATTATCTTGTTTCTTGGAAGTTTTGTTTCTGTTTGCTT
>Marker9814
GCAACAAAACAATATCCCAGTCCTTGTGTGCGGGAACGTGCTTGTGTCAAXXXXXXXXXXGAATCAGCGAAAGTTCGAGATAAGATGTCATATGCAATATCTGATTATCG
GCAACAAAACAATATCCCAGTCCTTGTGTGCGGGAACGTGCTTGTGTCAAXXXXXXXXXXGAATCAGCGAAAGTTCGAGATAAGATGTCGTATGCAATATCTGATTATCG
>Marker11392
TGGTATGATGATTTTATTGCCATTATCTGTGATGGTGACGGTGGTGATGAXXXXXXXXXXGTACCAATATATTTGGTATACATTGGTATCACTAGATGGTATTGCCATTA
TGGTATGATGATTTTATTGTCATTATCTGTGGTGGTGACGGTGGTGATGAXXXXXXXXXXGTACCAATATATTTGGTATACATTGGTATCACTAGATGGTATTGCCATTA
>Marker16080
GCATTAGCATTGCCATATCATTATCAATATCATTGTTATTACTTTTAGAGXXXXXXXXXXTAATCCGAAACGGTGAAGAAATCCCGCTCGACGGAAATCTTTTTATGTCA
GCATTAGCATTGCCATATCATTATCAATATCATTGTTATTACTTTTAGAGXXXXXXXXXXTAATCCGAAACGGTGAAGAAATCCCGCTCGCCGGAAAGCTTTTTATGTCA
>Marker8065
GCATAGGAGGGAGTGGGTGGCTTGTAGGATGGCTGAGGAGGTCCATAGGAXXXXXXXXXXGGGTGGCCAGTGCTAATACCTGCAGTACAGTTGAATTGTTAGAAATATTT
GCATAGGAAGGAGTTGGTGGCTTGTAGGATGGCTGAGGAGGGCCATAGGAXXXXXXXXXXGGGTGGCCAGTGCTAATACCTGCAGTACAGTTGAATTGTTAGAAATATTT
>Marker13549
ATGAAAGAAGGAAAAGGAGGACGAGACGATGAGGGCGGAAATGAGGGAGGXXXXXXXXXXAGTGAAAGAAGAGAATGGAGAAGGAAGGAGTATAAAGGAGAAGCGATGAG
ATGAAAGAAGGAAAAGGAGGACGAGACGATGAGGGCGGAAATGAGGGAGGXXXXXXXXXXCGTGAAAGAAGAGAATGGAGAAGGAAGGAGTATAAAGGAGAAGCGATGAG
>Marker11523
TCATCTATAATAAAAACAACAAAACAGCAACAAGAACAAATAACAAACAGXXXXXXXXXXACAAGGAAATGAGACCATTTCTAAGCGACCCAACTACCCCTTCTCGCTTG
TCATCTATAATAAAAACAACAAAACAGCAACAAGAACAAACAACAAACAAXXXXXXXXXXCAAGGAAATGAGACCATTTCTAAGCGACCCAACTACCCCCTTCTCGCTTG
>Marker13271
ATTGGGAAAGGACGAGGTGGAGAGGGGGCAAATTATGGGAGAGAAAGAATXXXXXXXXXXAAGAGAAGAGGAGAGAGATAATTAGTAGAAGATGGAATAGGAAGAGGAGG
AATGGGAAAGGACGAGGTGGAGAGGGGGCAAATTGTGGAAGAGAAATAATXXXXXXXXXXAAGAGAAGAGGAGAGAGATAATTAGTAGAAGATGGAATAGGAAGAGGAGG
>Marker12019
AAACTCCTCCCTATCCCTCTCCTCACTCCTTCCTCTAACCTCTCCCTTATXXXXXXXXXXCTCTGGGACTGCGGGATCTATCTGTATTCCTTTCACCTCCCGCAGGACTA
AACTCCTCCCTATCCCTCTCCTCACTCCTTCCTCTAACCTCTCCCTCACTXXXXXXXXXXCTCTGGGACTGCGGGATCTATCTGTATTCCTTTCACCTCCCGCAGGACTA
>Marker10337
TAAGGTTCTTCAGTTATGAGTTATTGATTACGAGTTCGTGACGATCTTCCXXXXXXXXXXGTAATTGCTGGCACCTGTTCCATCTTGATAGGATTTCAGTGGATGTTTCT
TAAGGTTCTTCAGTTATGAGTTATTGATTACGAGTTCGTGACGATCTTCCXXXXXXXXXXGTAATTGCTGGCATCTGTTCCATCTTGATATGATTTCAGTGGATGTTTCT
>Marker7473
AAGCACAAGAACAAAAACAGAAAAAAAAACACAACAGAACAACAAAAGCAXXXXXXXXXXTTATCGGCAACTAACCACTGCTTAGCGTTGTCGGGGAAAGTGCAATAACA
AAGCACAAGAACAACAACAACAACAAAAAAACACAACAGAACAACACAATXXXXXXXXXXTTATCGGCAACTAACCACTGCTTAGCGTTGTCGGGGAAAGTGCAATAACA
>Marker12355
CCCACAAGCGCAGAAATTGGATGAACCTTCGGGATGCAGACAGCGGGAAGXXXXXXXXXXATCATCATCATCTCTTCATACTAGTGATAGCAATAGAAGTAGTAGCGATA
CCCACAAGCGCAGAAATTGGATGAACCTTCGGGATGCAGACAGCGGGAAGXXXXXXXXXXATCATCATCATCTTTTCATACTAGTGATAGCAATAGAAGTAGTTGCGATA
>Marker11118
CCCAAGGCTGCTGATAATGTGCTGTTGCCATTTTATATCTATTCATTTTTXXXXXXXXXXAACAGTAAAACAAATAAATAGATCAATAAATACAGTGGAGACGTTCACAC
CCCAAGGCTGCTGATAATGTGCTGTTGCCTTTTTATATCTATTCATTTTTXXXXXXXXXXAACAGTAAAACAAATAAATAGATCAATAAATACAGTGGAGACGTTCACAC
>Marker14293
GAGACATACTAAAACCGATCTTTTCAAACAACATTCAACAACAGTGAAATXXXXXXXXXXCCAAAATCATATACATATTTCCATTGCAAATGAATAGTGCTTTCGTGATT
GAGACATATACTAAAACCGATCTTTTCAAACAACATTCAACAACAGTGAAXXXXXXXXXXCCAAAATCATATACATATTTCCATTGCAAATGAATAATGCTATCGTGATT
>Marker12705
AAGAAGGAAGTACTCGTTCGTTCCAAAAGGAATTTCTTGACAGTAATGTCXXXXXXXXXXGATCTTCATATTTACAAAAAACTCTTTGTAAATTGTCTATTTTGAGGGGC
AAGAAGGAAGTACTCGTTCGTGGCAAAAGGAATTTCTCGACAGTAATGTCXXXXXXXXXXTGATCTTCATATTTACAAAAACTCTTTGTAAATTGTCTATTTTGAGGGGC
>Marker11306
GGTTGGCTGAAATCAGAACGTTGTGGAATATTCAGATGTCTTGGATGTATXXXXXXXXXXGCAGAATTTCTTCTGCATTTGTTCTTTTACTGGCCTTTCGTCTTTGTACA
GGTTGGCTGAAATCAGAACAAGCGGGGCCGTTGTGGAATATTCAGATGTCXXXXXXXXXXGCAGAATTTCTTCTGCATTTGTTCTTTTACTGGCCTTTCGTCTTTGTACA
GGTTGGCTGAAATCAGAACAAGCGGGGCCGTTGTGGAATATTCAGATGTCXXXXXXXXXXGCAGAATTTCTTCTGCATTTGTTCTTTTACTGGCCTTTCGTCTATGTACA
>Marker14774
AGCAGCGTGGGCTCAGAATTTATCTGGTCAAGGCGAAACTTTTCCGAAACXXXXXXXXXXAAAGAGTGAACATTGCAATGAAGAGTAGCACAGGAACTGAGAACTTCCTG
AGCAGCGTGGGCTCAGAATTTATCTGGTCAAGGCGAAACTTTTCCGAAACXXXXXXXXXXAAAGAGTGAACATTGCAATGAAGAGTAGCACAAGAACTGAGAACTTCCTG
>Marker10710
AACTAAATCTATTGCTGAATATAATTCGGAGGGAAGGCGAAGATAGATAAXXXXXXXXXXTTGGGCGTCAAGGAACAAGCACCGGGAGCTGAAGACGACAGAGCACAAGG
ATCTATTGCTGAATATAATTCGGAGGGAAGGCGAAGATAGATAGATAGATXXXXXXXXXXTTGGGCGTCAAGGAACAAGCACCGGGAGCTGAAGACGACGGAGCACAAGG
>Marker9330
AAGAAAGAGATTGAAGGAGGAAAGGAGGATGAGAAAGTGGAGGAATGGAAXXXXXXXXXXGAGAAAGAAAGAAAGAAGGAGATGGAAAAAAAACATCTAAGAACTACGCA
AAGAAAGAGATTGAAGGAGGAAAGGAGGATGAGAAAGTGGAGGAATGGAAXXXXXXXXXXGGAGAAAGAAAGAAAGAAAGAGATGGAAAAAAACATCTAAGAACTACGCA
>Marker11849
AACACCTCTTACGGTTCTGCTTTCTCCTGCACTTTGCTTTCCCTTCAATTXXXXXXXXXXAAGGGATTATTTGTCTTGGAGGAAATGACATATACTCATATTCGCTTTCA
AACACCTCTTACGTTCTGCTTTCTCCTGCACTTTGCTTTCCCTTCAATTCXXXXXXXXXXAAGGGATTATTTGTCTTGGAGGAAATGACATATACTCATATTCGCTTTCA
>Marker11271
GCGAGATGAGAGGTGAGGTGAAAAGGAGGAGGGGAGCGGAAGGGATAGAAXXXXXXXXXXAAGGAGGCGCGGCGAGGCCAGTGGTTACAGCGGCGAGTACAAGAATTACG
GCGAGATGAGAGGTGAGGTGAAAAGGAGGAGGGGGAGCGGAAGGGATAGAXXXXXXXXXXAAGGAGGCGCGGCGAGGCCAGTGGTTACAGCGGCGAGTACAAGAATTACG
GCGAGATGAGAAGTGAGGTGAAAAGGAGGAGGGGGAGCGGAAGGGATAGAXXXXXXXXXXAAGGAGGCGCGGCGAGGCCAGTGGTTACAGCGGCGAGTACAAGAATTACG
>Marker13765
TGTGCACCTTCCCGGCACTCCTTGTGTGCAGCGGATGGTACTCTTCTTCTXXXXXXXXXXTCTTCTTCTTTCTCATTTTCTTCTTCTTCTTTCTCATTGTCTTCTTCTTC
TGTGCACCTTCCCGGCACTCCTTGTGTGCAGCGGATGGTACTCTTCTTCTXXXXXXXXXXTCTTCTTCTTCTTTCTCATTTTCTTCTTCTTCTTTCTCATTTTCTTCTTC
>Marker8007
TAGAGTGAGGGAAGGGAGGGAGAGAGGGAGAGGGGAGAGAGGAGAGAGGGXXXXXXXXXXAGAAAGGTTGAGAGAGAAGGAGGGAGAAGAAGGAGGGAGAATAGAAGTTG
TAGAGTGAGGGAAGGGAGGGAGAGAGGGAGAGGGGAGAGAGGAGAGAGGGXXXXXXXXXXAGAAGGAGAGGAGAGAAAGGTTGAGAGAGAAGGAGGGAGAATAGAAGTTG
>Marker10147
ATTATCCACCATTATATAGAGTATTCTATGGTGATAGTGATGATGGTGGTXXXXXXXXXXCCACCCACACCATAGATTTATAATATTTATTTCAGCAACGCATAACCTAG
ATTATCCACCATTATATAGAGTATTCTATGGTGATAGTGATGATGGTGGTXXXXXXXXXXCCACCCACACTATAGATTTATAATATTTATTTCAGCAACGCATAACCTAG
>Marker9967
AAGGGGAAACAAACATAAACAAACCTCGCAAAAAAAAAAAAAAAAAAAAAXXXXXXXXXXCTGAATGGATTACTGTTACGTGGTAATGGTTGGTGATCGAGTTTCGTGGT
AAGGGGAAACAAACATAAACAAACCCCGCAAAAAAAAGAGAAAAAAACGAXXXXXXXXXXCTGAATGGATTACTGTTACGTGGTAATGGTTGGTGATCGAGTTTCGTGGT
>Marker10493
ATAAACCAGGCAATGACAAATCACTTTACTTTCTAGGAGAGAATGGTGGTXXXXXXXXXXCACAAAGTCCCCACTCACACACACAAGGCCAGGTTACGCTCAGACCGCCA
ATAAACCAGACAATGACAAATCACTTTATTTTCAAGGAGAGAATGGTGATXXXXXXXXXXCACAAAGTCCCCACTCACACACACAAGGCCAGGTTACGCTCAGACCGCCA
>Marker10708
CATAGCCTGAAGGAATGAAAAGAAAAAAGATGTCACTAGTCCTTTTACAAXXXXXXXXXXACGCAGACAAGAGACACGAGCGAGCACTTAGCCCTCCAGGTATGGCTGCT
CATAGCCTGAAGGAATAAAAAGAAAAAGTCACTAGTCCTTTTACAAAATGXXXXXXXXXXACGCAGACAAGAGACACGAGCGAGCACTTAGCCCTCCAGGTATGGCTGCT
>Marker10026
AGCAGCAAGGAGTTTATGGAGGCGTTACAATGCTAAAATCTCGCGAGTTTXXXXXXXXXXCACATACAAACCCCAACCCGAAACCTAAATGAAACAGCCCGAACCACGAT
AGCAGCAAGGAGTTTATGGACGCGTTACAATGCTAAAATCTCGCGAGTTTXXXXXXXXXXCACACATAAACCCCAACCCGAAACCTAAATGAAACAGCCCGAACCGCGAT
AGCAGCAAGGAGTTTATGGACGCGTTACAATGCTAAAATCTCGCGAGTTTXXXXXXXXXXCACATACAAACCCCAACCCGAAACCTAAATGAAACAGCCCGAACCACGAT
>Marker11001
TGATAGATGTTGACCCACAGAGATAGCAGTAGTAGCAGAAGCAGCCTCATXXXXXXXXXXGACCATTCCTTTTTCCAATTTTGATATCAGCGTCCAATACTAAACAAAGG
TGATAGATGTTGACCCACAGAGATAGCAGTAGTAGCAGAAGCAGCCTCATXXXXXXXXXXGACCATTCCTTTTTCCAATTTTGATATCAGCGTCCAATACTAGACAAAGG
>Marker16485
AAATAACACGATACAAGGACTGCTCACACAATCAGCTGCACTAAGAGAAAXXXXXXXXXXAGACGAAGTGATAGAATAAGAAAACCCGAGAAGAAACAATAAGAGGAGGA
AAATAACACGATACAAGGACTGCTCACACAATCAGCTGCACTAAGAGAAAXXXXXXXXXXAGTGTAAGTGATAGAATAAGAAAACCCGAGATGAAACAATAAGAGGAGGA
>Marker17845
TTGAGTTATCATCGATTTCTTTTATGCCGATAATGAAGCGTTGCTTGATGXXXXXXXXXXGGCGGCGACGGACAGGCGGGGACTCAGGCCCTAGGTACATATAAGGCTAT
TTGAGTTATCATCGATTTCTTTTATGCCGATAATGAAGCGTTGCTTGATGXXXXXXXXXXGGCGGCGATGGACAGGCGGGGACTCAGGCCCTAGGTACATATAAGGCTAT
>Marker6964
GAAAGAGTGAACCCGGATTAGACGAGTGTGTGTGCGTGTGTGTGTGTGTGXXXXXXXXXXTAATAGGGAGTGGAGTGGGATCAAAGTGACGTAATGCACAGGAGCTCTTA
GAAAGAGTGAGCCCGGATTAGACGAGTGTGTGTGCGCGTGTGTGTGTGTTXXXXXXXXXXTAATAGGGAGTGGAGTGGGATCAAAGTGACGTAATGCACAGGAGCTCTTA
>Marker11498
AGAAAGCCAAGTTGAAATTGCCAAAGCTCGCCAGACGCGTTTCCGAGCTCXXXXXXXXXXGATGGAGGAGGAGAGGGAGGGAAAGAAGGAGAATGAGGAGAAGAAGAAAG
AGAAAGCCAAGTTGAAATTGCCAAAGCTCGCCAGACGCGTTTCCGAGCTCXXXXXXXXXXGGAGTAAGAAGAGGAGAGGGAGGGAAAGAAGGAGAATGAGGAGGAGAAGG
>Marker9493
CCTTCCTTATCCCTCCCTTCCCTTCTCTATCCCTCCCTTCCCTTCCCTATXXXXXXXXXXTATCCATCCCTAACCTTCCCTATCCCTCCCTTACCCTTCCCTATTACTCC
CCTTCCTTATCCCTCCCTTCCCTTCTCTATCCCTCCCTTCCCTTCCCTATXXXXXXXXXXTATCCATCCCTAACCTTCCCTATCCCTACCTTACCCTTCCCTATTACTCC
>Marker8714
GGTAGAGAGAGAGTGAGAAAAAAAGGGGTTACTAATTCCGAGAAAAAAAGXXXXXXXXXXAGAGAGAAAAAGAGAGAACACAGCGGCCCGCCCCCAGCTAGGTCACGTGT
GGTAGAGAGAGAGTGAGAGAAAAAGGGGTTACTAATTCCGAGAAAAAAAGXXXXXXXXXXAGAGAGAAAAAGAGAGAACACAGCGGCCCGCCCCCAGCTAGGTCACGTGT
>Marker13212
AAGACGAGAACTGTTCAGATGTAAACAATTCCAAGTAACACTCACTGTGAXXXXXXXXXXTGTCACAGCAAAGAATATCCATTGTAACAAATGGAAGTGAAACTAAGTAT
AAGACGAGAACTGTTCAGATGTAAACAATTCCAAGTACCACTCACTGTGAXXXXXXXXXXTGTCACAGCAAAGAATATCCATTGTAACAAATGGAAGTGAAACTAAGTAT
>Marker9760
GAAAAGAATCAGAGTCAAAGTTTTCGGTGACATATCTGTTAGTTGTGTGTXXXXXXXXXXAGGGCATTCCGTCCTATAGAAGGAGATGGAGGTTTATAATGATGTTGCTT
GAAAATAAGAATCAGAGTCAAAGTTTTCGGTGACATATCTGTTAGTTGTGXXXXXXXXXXATGGCATTCCGTCCTATAGAAGGAGATGGAGGTTGATAATGATGTTGCTT
>Marker10719
TGGTGGGAGAAATTATGAAAGTGAAGTATGTGTATGTGTGTGTGTATGTGXXXXXXXXXXAAATGTCGCCGTTGCACATTAGCGGTATCAGGGAGCGGCCCTCGAGAATA
GGGTGGGAGAAATTATGAAAGTGAAGTATGTGTATGTGTATGTGTAAGTGXXXXXXXXXXAAATGTCGCCGTTGCACATTAGCGGTATCAGGGAGCGGCCCTCGAGAATA
>Marker10386
TTCATCACTTCCTTCTCTTTTCATCCTCGTCTTCGCTACCTCCTTCCTCCXXXXXXXXXXTCCTCCTTATCCTCATCCTCCTTCCTCCTTCTTCTTCCTGTTCAATCAAA
TTCATCACTTCCTTCTCTTTTCATCCTCGTCTTCGCTACCTCCTTCCTCCXXXXXXXXXXTCCTCCTTATCCTCCTTCCTCCTCCTCCTTCTTCTTCCTGTTCAATCAAA
>Marker9772
TTTCCTTGCAAAAACAATTTCTGGGGGTATTTTACAACCTCCTTCCCCGCXXXXXXXXXXGTAAACGTACTCTCAGGTAGGAGAAAGGATTACATCACACACCTTTACAC
TTTCCTTGCAAAAACAATTTCTGGGGGTATTTTACAACCTCCTTCCCCGCXXXXXXXXXXGTAAACGTACTCTCAGGTAGGAGAAAGGATTACACCACACACCTTTACAC
>Marker10093
ATCTACCCGTCAAACAAGAATCGCCGAATAAAAAAATGTAAATAAGGCGAXXXXXXXXXXCGTAATTCTCCTTATCCCACCTTTATTACCTTTAGTCTCCTTATCCCACC
ATCTACCCGTCAAACAAGAATCGCCGAATAAAAAATGTAAATAAGGCGAGXXXXXXXXXXCTTTATTCTCCTTATCCCACCTTTATTACCTTTAGTCTCCTTATCCCACC
>Marker9045
AGGGACAAACTAGTCCCCGGCCCCGGCTATAAATTCGTCGAAATTACTAAXXXXXXXXXXTAAGAAAGAGCCGCATAAAAGCTGCCACCCGCTAGTCTACATCTTGCCTA
AGGGACAAACTAGTCCCGGCCCCGGCTATAAATTCGTCGAAATTGCTAACXXXXXXXXXXTAAGAAAGAGCCGCATAAAAGCTGCCACCCGCTAGTCTACATCTTGCCTA
>Marker12301
TCATTTTTTATTTGTAGTTCTACCTTCACTCCCCTCTAAAGGTATGAACCXXXXXXXXXXCATTGCCCTCATCAACATCATCTTCGTTTTTCTCATTATTACCATCATCA
TCATTTTTATTTGTAGTTCTACCTTCACTCCCCTCTAAAGGTATGAACCAXXXXXXXXXXAATTGCCCTCATCAACCTCATCTTCGTTTCTCTCATTATTACCATCATCA
>Marker11607
ACCATTTTCACCACACACATTCACAATTTTCAGTTTGAGTTCACTGGCTGXXXXXXXXXXTTCATTGTATGGTTATGTGTAATGATAAGTATTGTTGTTATTAGCTTTTC
AACCATTTTCACCACACACATTCACAATTTTCAGTTTGAGTTCACTGGCTXXXXXXXXXXTTCATTGTATGGTTATGTGTAATGATAAGTATTGTTGTTATTAGCTTTTC
>Marker8398
CACAATCACTCCAAAAAACCTCAACTCCAACAGACAACCACCAACCGCCCXXXXXXXXXXTGATGTTTTTTTTAGATAGCTGTTGTGATGGGTGAGGTCTGTTTGGTTCA
CACAATCATTCCAAAAAACCTCAACTCCAACAGACAACCACCAACCGCCCXXXXXXXXXXTTGATGTTTTTTTAGATAGCTGTTGTGATGGGTGAGGTCTGTTTGGTTCA
>Marker7394
GAGTCAGTATACGCAGGCGAGGAAACAAAAACGCGCGTGTCCTTTGCGTTXXXXXXXXXXAGCGCAGCCATTTCCATAAGGCTTGGAAGAAGACTCCGATTCGCAGCAAA
GAGTCAGTATACGCAGGCGAGGAAACAAAAACGCGCGTGTCCTTTTGCGTXXXXXXXXXXAGCGCAGCCATTTTCATAAGGCTTGGAAGAAGACTCCGATTCGCAGCAAA
>Marker11536
AGGACTAATTGTGATTATGTGTGTGTGTATGTGTTTGTTTGTTTGTGTGTXXXXXXXXXXCAGCGTGACGGAAGGAGTCTCCATAGGCCTATATTTTCTCAATAGGCCTC
AGGACTAATGATGATTATGTGTGTGTGTAAGTGTTTGTTTGTTTGTGTCTXXXXXXXXXXGCAGCGTGACGGAAGGAGTCCCATAGGCCTATATTTTCTCAATAGGCCTC
>Marker16657
CCGACTGAAGGAAATAATTACCAGGGGTATAAAAGAAAACCATATATACAXXXXXXXXXXATCATAATTACATATTACTTAGTGTAAGATGGATATCAACTATATTATTC
CCGACTGAAGGAAATAATTACCAGGGGTATAAAAGAAAACCATATATACAXXXXXXXXXXATCATAATTACATATTACTTAGTGTAAGATGCATATCATCTATATTATTC
>Marker13686
GCTCTACCACAGACGTGTGCAAAGGAACGCCTACCACTGAGGGAAAATTCXXXXXXXXXXATTATCTTATCAATATTCATTTTCTTTATGCGAAAAATCCTTTCGAGAAG
GCTCTACCACAGACGTGTGCATAGGAACGCCTGCCACTGAGGGAAAATTCXXXXXXXXXXATTATCTTATCAATATTCATTTTCTTTATGCGAAAAATCCTTTCGAGAAG
>Marker8114
ATGGGGGGAAGTGAGAGTGAAGGGGTGTAAATGGGGGGAGGTGAGAGGAGXXXXXXXXXXAACTAAAGAAGAAAGACGAAGAAAGAAGGAACAGGGGGAACCTAGAAGAG
ATGGGGGGAAGTGAGAGTGAAGGGGTGTAAATGGGGGTAGGTGAGGGGAGXXXXXXXXXXAACTAAAGAAGAAAGACGAAGAAAGAAGGAACAGGGGGAACCTAGAAGAG
>Marker15117
AGAAATATGATGATGTATATTGTATATACGAATGTTCTAAAATATTAGCTXXXXXXXXXXGAAGCTTTTTCTCTCACGCCAAAAGCCCTTGGGTTAGTCCAGCTCCCCTG
AGAAATATGATGATGTATATTGTATATACGAATGTTCTAAAATATTAGCTXXXXXXXXXXGAAACTTTTTCTCTCACGCCAAAAGCCCTTGGGTTAGTCCAGCTCCCCTG
>Marker11327
AATCGTCTGCCTTTTTCATTCTCCCTCGTTTGTAAGTTGTACAATTGTACXXXXXXXXXXAAAGGAAGCCGCGAGACAGTCGAGGAAGTGTGGTTGCATAATTTACAGAT
AATCGTCTGCCTTTTTCACTCTCCCTCGCTTGTAAGTTGTACAATTGTACXXXXXXXXXXAAAGGAAGCCGCGAGACAGTCGAGGAAGTGTGGTTGCATAATTTACAGAT
AATCGTCTGCCTTTTTCACTCTCCCTCGTTTGTAAGTTGTACAATTGTACXXXXXXXXXXAAAGGAAGCCGCGAGACAGTCGAGGAAGTGTGGTTGCATAATTTACAGAT
>Marker16345
ATGCAGTAACACACTCGGTCGTAATAGCAGTAACAGTAACGATACTCGTAXXXXXXXXXXTATGTCACAAGAATACACATTGGCAATACCACGAGTAACTGACGAGATCA
ATGCAGTAACACACTCGGTCGTAATAGCAGTAACAGTAACAATACTCGCAXXXXXXXXXXTATGTCACAAGAATACACATTGGCAATACCACGAGTAACTGACGAGATCA
>Marker12032
CCACTAACAAGAAGAAAAAGAAAAATAGCCCAATAAAAGGATAACAGCAAXXXXXXXXXXTATTATTACTATTATTATCATTACTATCATTACTATTGCTATTATTTTTC
CCACTAACAAGAAGAAAAAGAAAAATAGCCCAATAAAAGGATAACAGCAAXXXXXXXXXXTATTATTACTATTATTATTATTACTATCATTACTATTGCTATTATTTTTC
>Marker18692
TCTCGCTTTTGGAACAGCATTTCTCTGACTCCCGGCCGAGATCAACCGGTXXXXXXXXXXTGACGATGGCATAAAGGCACTAATGATGATGATAATAAAGAGTAATCATA
TCTCGCTTTTGGAACAGCATTTCTCTGACTCCCGGCCGAGATCAACCGGTXXXXXXXXXXTGACGATGGAATAAAGGCACTAATGATGATGATAATAAAGAGTAATCATA
TCTCGCTTTTGGAACAGCATTTCTCTGACTCCCGGCCGAGATCAACCGGTXXXXXXXXXXTGACGATGGAATAAAGGCACTAATAATGATGATAATAAAGAGTAATCATA
>Marker10912
GTACCAATAATAGTTTTTTATTGCTGTAATAACGATCGCCACCACAACCGXXXXXXXXXXCTCCTTCTTCCCTTTCTTCAGCCTTCCACTCCGTCTGCACTCTTCTTGAA
GTACCAATAATAGTTTTTTATTGCTGTAATAACGATCGCCACCACAACCGXXXXXXXXXXCTCCTTCTTCCCTTTCTTCTGCCTTCCACTCCGTCTCCACTCTTCTTGAA
>Marker13972
TTTGATAATCATTATTGTTGCTTGTAGAAAAATGTTCATAATTATTACTAXXXXXXXXXXATAAATATAATTGTTATCATACTATTATCATCAGCATTAGCGCCTACATC
TTTGATAATCATTATTGTTGCTTGTAGGAAAATATTCATAATTATTACTAXXXXXXXXXXATAAATATAATTGTTATCATACTATAATCATCAGCATTAGCGGCTACATC
>Marker19042
ATCTATCTATCCCTGTCAATGCGCTGGCCTACTTACCACTGTTCAAAACAXXXXXXXXXXGGAGATGAAAGAAAGGAGGACGAGAGAAGGAAAGAGCGTGGAAAAGGAGA
ATCTATCTATCCCTGTCAATGCGCTGGCCTACTTACCACTGTTCAAAACAXXXXXXXXXXGGAGATGAAAGAAAGGAGGACGAGAGAAGGAAAGAGCGTGGAAAAGGATA
>Marker13365
TGTTTATATTTGAGCGTCACTGTAACGCTACAAACCGTTCTGTTCGAGCGXXXXXXXXXXCACAGGCAATAAGAGAGCCTGCTTCAGGAATATACTCTAGCCGTCGAAGA
TGCTTATATTTGAGCGTCACTGTAACGCTACAAACTGTTCTGTTCGAGCGXXXXXXXXXXCACAGGCAATAAGAGAGCCTGCTTCAGGAATATACTCTAGCCGTCGAAGA
>Marker7149
AATGGCTCGGGATTCATTTCTATTATCGGATCACACACACACACATACAAXXXXXXXXXXATTCCAAGACGGGACGAGAGCAGGAGAATATTGCTGGAGCCTGAGCTTAT
AATGGCTCGGGATTCATTTCTATAATCGGATCACACACACACACACATACXXXXXXXXXXATTCCAAGACGGGACGAGAGCAGGAGAATATTGCTGGAGCCTGAGCTTAT
>Marker12151
TCGACTTTCGCTCTCTTTTTCCAAAATTGCGAATGTTGTCGATGAAAACAXXXXXXXXXXTATCACATCATCTAGTTGCCAAAAAGCTTTACTAATTACGCTTCGTCTTT
TCGACTTTCGCTCTCTTTTTCCAAAATTGCGAATGTTGTCGATGAAAACAXXXXXXXXXXTATCACATCGTCTAGTTGCCAAAAAGCGTTACTAATTACGTTTCGTCTTT
>Marker11569
GTGAACGGCCTCAAGATGCAGCTGCACAAGAAGCGAACAAGTGGGCCCCGXXXXXXXXXXTTAGCCCAACTATGATGCCATTTTTGTGGTGATCCGGATCCAGGATTTTT
GTGAACGGCCTCAAGATGCAGCTGCACAAGAGGCGAACAAGTGGGCCCCGXXXXXXXXXXTTAGCCCAACTATGATGCCATTTTTGTGGTGATCCGGATCCAGGATTTTT
>Marker11076
GAGGCGCCTCATAGCACGGGCCGTGGCCGGAGCGGGCCTCCATTTGCTGAXXXXXXXXXXGCACACAGGCATCGTTATCAACTTCAAAACTTACATTTATGTTCTAAAAC
GAGGCGCCTCATAGCACGGGCCGTGGCCGGAGCGGGCCTCCATTTGCTGAXXXXXXXXXXGCACACAGGCACCGTTATCAACTTCAAAACTTACATTTATGTTCTAAAAC
>Marker10497
CGAAAACAAGGTTAGATGTCAGTGAATTTAGTCAAGCAGCCAGCAAGCATXXXXXXXXXXATCAGTAATAATTGATCTCTGACCAAACTTTCGGGTGAAGAAGGAACAGA
CGAAAACAAGGTTAGATGTCAGTGAATTTAGTCAAGCAGCCAGCAAGCATXXXXXXXXXXATCTGTAATAATTGATCTCTGACCAAACTTTCGGGTGAAGAAGGAACAGA
>Marker9699
GGGTGACTGAGAAGTGGGAAGGGCGAGAAGGTGATTTTAGGGTGACTGGGXXXXXXXXXXAAGGGTGAGAAGGTGATTTTAGGGTAACTGGATGGTGGGAAGGGCGTGAT
GGGTGACTGAGAAGTGGGAAGGGCGAGAAGGTGATTTTAGGGTGACTGGGXXXXXXXXXXAAGGGCGAGGGAGTGATTTTAGGGTGACTGGATGGTGGGAAGGGCGTGAT
>Marker8557
TGTGACTGCGAGTTTGAGTCAGCCTGAGCGACTGTGTGCGTGTGTGTGAGXXXXXXXXXXAACAAGAGGAAAAAGAAAAGAAAGAAAAAAAAAGGAAAAAAACGGGTCCT
TGTGAATGCGAGTTTGAGTCAGCCTGAGCGACTGTGCGTGCGTGTGTGTGXXXXXXXXXXAGAACAAGAGGAAAAAGAAAAGAAAGAAAAAAAAGGAAAAAACGGGTCCT
>Marker11075
GAAAGGGGAATAGGTAGAGGGAAAAGTAATTGGGGAAAGGGAATGGCAAAXXXXXXXXXXGACCTTTACGATCCGAACTCTTCCTAAAGTTGTTACAGCTGCCGTGATGA
GAAAGGGAAATAGGTAGAGGGAAAAGTAATTGGGGAAAGGGAATGGCAAAXXXXXXXXXXGACCTTTACGATCCGAACTCTTCCTAAAGTTGTTACAGCTGCCGTGATGA
>Marker15407
AAACTCTGGCGAAAGCTGCAATTTGCGTGAGATTGGCTCTTTGATTCGCAXXXXXXXXXXATATATTTTGCTGGATACGTTGGGCAATAACTTTGGTCAGGTCTTATCTG
AAACTCTGGCGAAAGCTGCAATTTGCGTGAGATTGGCTCTTTGATTCGCAXXXXXXXXXXATATATTTTGCTGGATACGATGGGCAATAACTTTGGTCAGGTCTTATCTG
>Marker14159
AATCCACTGAAGTTGGAATCAGTGTATTGCTTATGTACATTTATTATTATXXXXXXXXXXGGACTCCCAGCTAATAGCCATATTTCCTACATTTGAAATAGAGAATTACA
AATCCACTGAAGTTGGAATCAGTGTATTGCTTATGTACATTTATTATTATXXXXXXXXXXGGACTCCCAGCTAATAGCCATATTTCCTGCATTTGAAATAGAGAATTGCA
>Marker17202
AGGGGATTCTGTTCTTGGTTCTATTGATGTATAGATAGATGGATGGATGGXXXXXXXXXXCGGCGATTCTCAAAGATATATTCATAGATCTACTTCGATTGATGGACTGA
AGGGGATTCTGTTCTTGGTTCTATTGATGTATAGATAGATGGATGGATGGXXXXXXXXXXCGGCGATTCTCAAAGATATATTCACAGATCTACTTCGATTGATGGACTGA
>Marker12335
AGAACCGACTTTCGTCCCAAAAGCAGAAAAGGCAGGAGGAAACAGATACCXXXXXXXXXXGTCGCAAGTTCAAACACAGGATAAACCAGCATAACTTTACCTCACCGAAC
AGAACCGACTTTCGTCCCAAAAGCAGAAAAGACAGGAGGAAACAGATACCXXXXXXXXXXGTCGCAAGTTCAAACACAGGATAAACCAGCATAACTTTACCTCACCGAAC
>Marker16955
CCACTGTCCCTTATTTTTTCTCTACGATCGAGTCTGCATTGGTTACCTCTXXXXXXXXXXTAATTACGATGTGAATGATAACGCTAATGATCTTACATCTACAATTAGTA
CCACTGTCCCTTATTTTTTCTCTACGATCGAGTCTGCATTGGTTACCTCTXXXXXXXXXXTAATTACGATGTGAATGATAACGCTAATGGTCTTACATCTACAATTAGTA
>Marker10807
CAGACTCCTCACTGGCGCTCACACGGAGGCTCTCGCGGGCGGACAGTTGAXXXXXXXXXXGACAGAAACTCACCCAGATAAATAGAGAAGAGACAGAGAGTGCATAGCAA
CAGACTCCTCACTGGCGCTCACACGGAGGCTCTCGCGGGCGGACAGTTGAXXXXXXXXXXAGACAGAAACTCACCCAGATAAACAGAGAGAGACAGAGAGTGCATAGCAA
CAGACTCCTCACTGGCGCTCACACGGAGGCTCTCGCGGGCGGACAGTTGAXXXXXXXXXXGACAGAGAATCACCCAGATAAATAGAGAAGAGACAGAGAGTGCATAGCAA
>Marker13062
GCGTCGCATTCTGACACATTTTTTTCCTCACAAAAAAAAGGAAAAAAAATXXXXXXXXXXTGGAATAAAGGAAGGAAGGAGGGAAGAAGGGAGGAAGAAAAAGGAAAAAT
GCGTCGCATTCTGACACATTTTTTCCTCACAAAAAAAGGAAAAAAAATGAXXXXXXXXXXTGGAATAAAGGAAGGAAGGAGGGAAGAAGGGAGGAAGAAAAAGGAAAAAT
GCGTCGCATTCTGACACATTTTTTTCCTCACAAAAAAAGGAAAAAAAATGXXXXXXXXXXTGGAATAAAGGAAGGAAGGAGGGAAGAAGGGAGGAAGAAAAATGAAAAAT
>Marker10831
GACCCTCTGAGGCAGCAGGAGCATTGGATCACCATCTAACTTAGCATTGAXXXXXXXXXXGTTTAGAGGCTGGTCGCATTGCTAGGGTCGAGGTACACTATACTGAAGAC
GACCCTCTGAGGCAGCAGGAGCATTGGATCACCATCTAACTTAGCATTGAXXXXXXXXXXGTTTGGAGGCTGGGCGCATTGCTAGGGTCGAGGTGCAGTATACTGAAGAC
>Marker14553
AAATGAAAGAGATAGACTGGAGAAGAGAAAAGCAAAGACATAGAGTAAAAXXXXXXXXXXGACAACCACACCTTTATGACGCGTCTCTGTGGACTAACATCGAGAGCTAA
AAATGAAAGAGATAGACTGGAGAAGAGAAAAGCAAAGAGAGAGAGTAAAAXXXXXXXXXXGACAACCACACCTTTATGACGCGTCTCTGTGGACTAACATCGAGAGCTAA
>Marker12016
TGGAGGTGCGTTGGTGATTGTGGTTTCGATAATGGTTTTGTGTGTGTTCTXXXXXXXXXXTAGTAGTAGGCATCATTGTTATTATTTCATTTTTATTTTCAGTTCTTTAC
TGGAGGTGCGTTGGTGATTGTGGTTTCGATAATGGTTTTGTGTGTGTTCTXXXXXXXXXXTAGTAGTAGGCATTATTGTTATTATTTCATTTGTATTTTCAATTCTTTAC
>Marker16618
TGTGTTTGTTTTTATCATTTCCGTAATTGCCTTTGTTATAATGTGGATAAXXXXXXXXXXATTTCACATTACATCTGGGAAATGTGTCGCTGCTTACATCATTATACAGC
TGTGTTTGTTTTTATCATTTCCGTAATTGCCTTTGTTATAATGTGGATAAXXXXXXXXXXATTTCACATTGCATCTGGGAAATGTGTCGCTGCTTACATCATTATACAGC
>Marker22389
ACACGCACAAACAAAACAAACAAAAATAACGCGCAAAAACAAACGCACACXXXXXXXXXXTGATAAAAATGGTGATTAGATAATGATGATAATGATGATAGAAATAATGA
ACACGCACAAACAAAACAAACAAAAATAACGCGCAAAAACAAACACACACXXXXXXXXXXTGATAAAAATGGTGATTAGATAATGATGATAATGATGATAGAAATAATGA
>Marker11906
CGGAAGCTGTCGACGCAGGGAACACCTTCAGCCGCCTCCAGCCCGTGCTGXXXXXXXXXXAGGAGGAGGAAGTTAGTTTTGTACTGTATTCCCAGTTTGATATAGCTGCA
CGGAAGCTGTCGACGCAGGGAACACCTTCAGCCGCCTCCAGCCCGTGCTGXXXXXXXXXXAGGAGGAGGAAGTTAGTTTTGTACTGTATTCCCAGCTTGATATAGCTGCA
>Marker10533
CACACCCTTCTTCCTTTTTTTTTTTCTTCTTCTTTTCCTTTCTTTCTTTCXXXXXXXXXXCGTCTCTCGCAGTCCATTTCTTGAAATAATCTCACTTATTCTCCATCACT
CACACCCTTCTTCCTTTTTTTCTTCTTCTTCTTCTTTTCCTTTCTTTCTTXXXXXXXXXXCGTCTCTCGCAGTCCATTTCTTGAAATAATCTCACTTATTCTCCATCACT
>Marker12158
CGGTTTTATTCTTCACAAAATTTGCAGTTCTCGGTCAAGTTGTCGGTAGAXXXXXXXXXXTCTTTCTCCAACATATACTCTTCTACAACATACTTTGGTCGCCTGGCTGT
CGGTTTTATTCTTCACAAAGTTTGCAGTTCTCGGTCAAGTTGTCGGAAGAXXXXXXXXXXTCTTTCTCCAACATATACTCTTCTACAACATACTTTGGTCGCCTGGCTGT
>Marker8702
GAGCGCTCTCCAACTGCTCCCTCGTGTTGCCCTCGGACCCGAAGTAGGCGXXXXXXXXXXCGGTTTTCACAAAGATCCACAAATGAATACTTTCTGAAACACTGTGACGG
GAGCGCTCTCCAACTGCTCCCTCGTGTTGCCCTCGGACCCGAAGTAGGCGXXXXXXXXXXAACGGTTTTCACAAAGATCCACAAATGAATACTTTCTGAAACACTGACGG
>Marker9744
CAATAACGAGAATGCCAACAACAGTAACAATAATAACAGTACTGAAATCCXXXXXXXXXXATAAGGTTAGGTGTAGTTTAGTATACCTGTTGTCTATTATTAGCATTTGT
CAATAACGAGAATGCTAACAACAGTAACAATAATAACAGTACTGAAATCCXXXXXXXXXXATAAGGTTAGGTGTAGTTTAGTATACCTGTTGTCTATTATTAGCATTTGT
>Marker10395
ACAACGGCGAAAGGATGATAATATGTCTGTGGAGAGCATTATTCAGAAAAXXXXXXXXXXGTGCCTATAATGGTAGAAATAAAAAAAAATCAAGGTAATCGGCCGGTCTG
ACAACGGCGAAAGGATGATAATATGTCTGTGGAGAGCATTATTCAGAAAAXXXXXXXXXXGTGCGTATAATGTTAGAGATAAAAAAAAATCAAGGTAATCGGCCGGTTTG
>Marker26498
ACACAAAATAAGTTTACTGGAAGACAAGATAGCCATTCGGGATATATTGCXXXXXXXXXXCTGGGAATGCTTCTAAATAACAGTGAGATAGTATTCAACCCTTTTGGTTC
ACACAAAATAAGTTTACTGGAAGACAAGATAGCCATTCGGGATATATTGCXXXXXXXXXXCTGGGAATGCTTCTAAATAACAGTGAGATAGTATTCAACCCTTTCGGTTC
ACACAAAATAAGTTTACTGGAAGACAAGATAGCCATTCGGGATATATTGCXXXXXXXXXXCTTGGAATGCTTCTAAATAACAGTGAGATAGTATTCAACCCTTTCGGTTC
>Marker13294
TCATTCTTTGCCTCTCTCTCTCTTGTTGAACTTTGACCCGAGTTATTCGTXXXXXXXXXXCGAAAAATAAAAACTATATGTTAGGTACTCCCCTAAAATTTATTTCAAGC
TCATTCTTTGCCTCTCTCTCTCTTGTTGAACTTTGACCCGAGTTATTCGCXXXXXXXXXXCGAAAAATAAAAACTATATGTTGGGTACTCCCCTAAAATTTATTTCAAGC
>Marker10907
GAGAGAGAGAGAGAAGAAGATAGCAGAAAGGGAGAAGAAGAAATAAACAAXXXXXXXXXXGAGAAAAGTAGCCAGACACTTTTTCGAGAAGCTACAATAGGCCTAATGGA
AAGAGAGAAGAGAAGAAAATAGCAGAAAGGGAGAAGAAGAAATAAACAAAXXXXXXXXXXGAGAAAAGTAGCCAGACACTTTTTCGAGAAGCTACAATAGGCCTAATGGA
>Marker20726
ATGACGCTCATTGTGTCTCTATTGTACCACTTATTTTTGTACCGGCGATGXXXXXXXXXXAACATTATTAGTTCCAGTAACATCGGTTCTGTACGTGAATAACTATCGTT
ATGACGCTCATTGTGTCTCTATTGTACCACTTATTTTTGTACCAGCGATGXXXXXXXXXXAACATTATTAGTTCCAGTAACATCGGTTCTGTACGTGAATAACTATCGTT
>Marker13673
TAACAATGATACTGATGATAAGGATAATAACAATGATAGAAAACAATGATXXXXXXXXXXCCACCACCGTCGCCAGCATCCCTCGATCGATCACGAATCATCACTCACCA
TAACAATGATACTGATGATAAGGATAATAATAATGACAGAAAACAATGATXXXXXXXXXXCCACCACCGTCGCCAGCATCCCTCGATCGATCACGAATCATCACTCACCA
>Marker11658
TAGCTGGTTAGGACATAAGGCGGATGAGGAGGAGGAGGAAGAAAGACTGTXXXXXXXXXXGGAGCAGCAGAAAATGAAGAGGCAAAGGATAGAGAGAGAAGAAGCAGCCT
TAGCTGGTTAGGACATAAGGCGGATGAGGAGGAGGAGGAAGAAAGACTGTXXXXXXXXXXTTAGCAGCAGAAAATGAAGAGGCAAAGGATAGAGAGAGAAGAAGCAGCCT
TAGCTGGTTAGGACATAAGGCGGATGAGGAGGAGGAGGAAGAAAGACTGTXXXXXXXXXXGGAGCAGCAAAAAATGAAGAGGCAAAGGATAGAGAGAGAAGAAGCAGCCT
>Marker17795
CTGAAGTCGAGCACTTATCAATAACACTGTAATGATGCAACAACAAGCTTXXXXXXXXXXTATCTCTGTCCTAATTGCAAAGGCATTGTGCGCGTCATATATGATTTATA
CTGAAGTCGAGCACTTTTATCAATAACACTGTAATGATGCAACAACAAGCXXXXXXXXXXTATCTCTGTCATAATTGCAAAAGCACTGTGCGCGTCATATATGATTTATA
>Marker12348
AAATGACAATGCTAATAATAATGCTAATAGCAATCATAATGATAAAGACAXXXXXXXXXXCATAAAGACCCTTACACCTTTACACCCTAACATCTTTACACCCTTACACC
AAAATGACAATGCTAATAATAATGCTAATAGCAATCATAATGATAAAGACXXXXXXXXXXCATAAAGACCCTTACACCTTTACACCCTAACATCTTTACACCCTTACACC
>Marker14053
ATTATGTGATAAAAATCAAAGTTTACGTTTATGTCTTGAAATTAGCCCTGXXXXXXXXXXGGCGAACATCGCGAGGCCAGAAGAGGTCGGCCGACAGAAACGGTGCCAGG
ATTATGTGATAAAAATGAAAGTTTACGTTTATGTCTTGAAATTAGCCCTGXXXXXXXXXXGGCGAACATCGCGAGGCCAGAAGAGGTCGGCCGACAGAAACGGTGCCAGG
>Marker6203
AGAGAAAGAGAGAGCCCGACGGACAGAGAGAGAGAGGGGGGGGAGAGAGGXXXXXXXXXXTGATGATAATGATAATGATAATAGTAATGATCATTATAGTAATAGTGACA
AGAGAAAGAGAGAGCCCGACGGACAGAGAGAGAGGGGGGGGAGAGAGAGAXXXXXXXXXXTGATGATAATGATAATGATAATAGTAATGATCATTATAGTAATAGTGACA
>Marker13432
TCTCGGGGTCGTGGGTTCGAGCCCCACGTTGGGCGCTGTTTTTTTTTCTCXXXXXXXXXXTGTTCTTTCTAAATGTGATATGAAATGATTGCTATTCAAATGTTATTCAG
TCTCGGGGTCGTGGGTTCGAGCCCCACGTTGGGCGCTGTTTTTTTCTCTCXXXXXXXXXXTTTTCTTTCTAAATGTGATATGTAATGATTGCTATTCAAATGTTATTCAG
>Marker8913
AATTGAAAATAATAAAAAAAAACAATGCCAAGGAGACTGACAAAGTAAATXXXXXXXXXXTCCTTATCCCTCTCCTTCCCCTTCTCCTCCTCCTTATCCTCGTTCTATCA
AATTGAAAATAATAAAAAAAAACAATGCCAAGGAGACTGTCAAAGTAAATXXXXXXXXXXTCCTCATCCCTCTCCTTCCCCTTCTCCTCCTCCTTATCCTCGTTCTATCA
>Marker17331
TCCTTAGCCACATTCACCTTTTCTCTTCTATTATCATTATGTTTTTATATXXXXXXXXXXAGGAAAACTTTCAACGTCACGACCTTACAAAAACAAGATTGTTGGTGTTG
TCCTTAGCCACATTCACCTTTTCTCTTCTATTATCATTATGTTTTTATATXXXXXXXXXXAGGAAAACTTTCAACGTCACGACCTTACAAAAACAAGATTGCTGGTGTTG
>Marker12820
AGTAAATAGATAGCAGTGTAAAATACCAACGTATATGTGAAGAAAGAACAXXXXXXXXXXCAGACGCGTTATCCGTTGCGCCACAAGGCCATAGAATGTTAGGGCACACA
AGTAAATAGATAGCAGTGTAAAATACCAACGTATATGTGAAGAAAGAACAXXXXXXXXXXCAGACGCGTTATCCGTTGCGCCACAAGGCCATAGAATGTTTCGGCACACA
>Marker6875
CTCCTTTCCACTTCCTTTCTCATCAACAGCTCTACTCCCTCCTTTCTCCTXXXXXXXXXXTCACTTCCCTCCACCCTTCAAGCCCCTACCCCAATTCCCTGACCCCCCCT
CTCCTTTCCACTTCCTTTCTCATCAACAGCTCTACTCCTTCCTTTCTCCTXXXXXXXXXXTCACTTCCCTCCACCCTTCAAGCCCCTACCCCAATTCCCTGACCCCCCCT
>Marker8711
AATACAGGCTCTGAGTACCCCATTTATACACCTTCTTGGGGGATTTTGAAXXXXXXXXXXCTCAACCCTTCCTTCCCTATTCTCTCTTCCTTTCCTCCTCCCCACCCACC
AATACAGGCTCTGAGTACCCCATTTATACACCTTCTTTGGGGATTTTGAAXXXXXXXXXXCTCAACCCTTCCTTCCCTATTCTCTCTTCCTTTCCTCCTCCCCACCCACC
>Marker15834
GCATCATAGGAGAAATCGTACCCGTATATTGGGAAATTGCAGCTGTTCGAXXXXXXXXXXTTTCAGTGTATGATAGTTTGTGTTGGTTTGGTTACTCAGAATGAATGTAT
GCGTCATAGGAGAAATCGTACCCGAATATTGGGAAATTGCAGCTGTTCGAXXXXXXXXXXTTTCAGTGTATGATAGTTTGTGTTGGTTTGGTTACTCAGAATGAATGTAT
>Marker12241
GGATATTTACGCCTGCGTGTGCAATCCCTTTCGTCGAAGGATTCTTGGTCXXXXXXXXXXCGTGTCCACCGCACCGCCACACCCACCTGGAAAGATAAGAAAAAGCATCG
GGATATTTACGCCTGCGTGTGCAATCCCTTTCGTCGGAGGATTCTTGGTCXXXXXXXXXXCGTGTCCACCGCACCGCCACACCCACCTGGAAAGATAAGAAAAAGCATCG
>Marker14700
GCAAAGAGAAACTAATCGTGTTTCATACTACACTAAAGGATTCGAATTGTXXXXXXXXXXAAGGAAGATATCATTTAGGTGTATTTATTGCTAAAGATGCTGTATATAAA
AGCAAAGAGAAACGAATCGTGTTTCATACTACACTAAAGGATTCGAATCGXXXXXXXXXXAAGGAAGATATCATTTAGGTGTATTTATTGCTAAAGATGCTGTATATAAA
>Marker10838
AAATGGGAAGAGGCGCGTTTCTGTAAAGGGAGAAAAGTATTTGTGGGACTXXXXXXXXXXTATTCGAGGTCATTATCATTATCATCATCTTGTTACAATTATTATCATTA
AAATGGGAAGAGGCGCGTTTCTGTAAAGGGAGAAGAGTATTTGTGGGACTXXXXXXXXXXTTGAGGTCATTATCATTATCATCATCTTGTTACAATTATTATCATCATTA
>Marker15256
ATTTCACCAAAACACAATAGACACTACTCATTTTTTCATTCTAAAGTTATXXXXXXXXXXAGGAGATCTCAGTATTCGAACTGGTTTATGGTTTTATTCTGACTTAGTGT
ATTTCACCAAAACACAATAGACACTACTCATTTTTTCATTCTAAAGTTATXXXXXXXXXXAGGAGATCTCAGTAATCGAAATGGTTTATAGTTCAATTCTGACTTAGTGT
>Marker12610
CAAACTGGCCGAAGGTGTTTACTTGGCTTGGCTACAGTGGGAGGGCGTTGXXXXXXXXXXAAAGAGAGAGAGAAAAATAATCTTCTCTGCCTCCAAAGATCTGCCACAGT
CAAACTGGCCGAAGGTGTTTACTTGGCTTGGCTACAGAGGGAGGGCGTTGXXXXXXXXXXAAAGAGAGAGAGAAAAATAATCTTCTCTGCCTCCAAAGATCTGCCACAGT
>Marker13997
CTATCATTCCTATTTTATTTATTTATTTTGGGAAGTTTTTTTTTGTCCTTXXXXXXXXXXCTTTTTCTCTCTTTTTCCCTCATTCTTTGGCTCTTTGTTCCATCATCCGC
CTATCATTCCTATTTCATTTATTTCTTTGGGGAAGTATTTTTTTTGTCTTXXXXXXXXXXCTTTTTCTCTCTTTTTCCCTCATTCTTTGGCTCTTTGTTCCATCATCCGC
>Marker14344
GTGGTATAAAACCATATGATCTTGGGTATAACAAGGCCGCTACTTAGCACXXXXXXXXXXGGGTAGAAAAGAAATACTTCGAGATGATTATTGCAGTGGACGCCTTTTGT
GTGGTATAAAACCATATGATCTTGGGTATAACAAGGCCGCTACTTAGCACXXXXXXXXXXGGGTAGACAAGAAATACTTCGAGATGATTATTGCAGTGGACGCCTTTTGT
>Marker9394
TTTTTCTTCATTCGTGTACGTTTTGTCGAAGATGGACTTTTGTGTGTGTGXXXXXXXXXXTGTGTTTGTGGTTGTGTGTTTGTTTTTGTTAGTGTATGTGCGTGTATGTA
TTTTTCTTCATTCGTGTACGTTTTGTCGAAGATGGACTTTTGTGTGTGTGXXXXXXXXXXTGTGTGTTTGTGGTTGTGTGTTTGTTTTTTAGTGTATGTGCGTGTATGTA
>Marker12675
GGTCTCTTTTCTCTTGAATGTAGCATTACAAACATCACACTGAATGACAGXXXXXXXXXXTATCTCGCACACAAAGGGCTTTTCCCCTGTATGTCTCCTCCTGTGACTCT
TGTCTCTTTTCTCTTGAATGTAGCATTACAAACATCACACTGAATGACAGXXXXXXXXXXTATCTCGCACACAAAGGGCTTTTCCCCTGTATGTCTCCTCCTGTGACTCT
>Marker10738
CTCCTTCCATCCTGTATTTTCCTATTTTTCAAGTTTCACATTTCCTGTTTXXXXXXXXXXCAACGTACTCCAACCTTTCTCTCTCTCTCCTCTTTCCATCCTAGTCCTCC
CTCCTTCCATCCTGTATTTTCCTATTCTTCAAGTTTCACATTTCCTGTTTXXXXXXXXXXCAACGTACTCCAACCTTTCTCTCTCTCTCCTCTTTCCATCCTAGTCCTCC
>Marker12931
CGCACAGAAAGAATACAGTGTGATCCTTTACGTATGATAATGAGGCTAAAXXXXXXXXXXGTGTGGGTAGGTGAGGGAATGAGTGGCTGAGGGAATGTTGGGGAATATAA
CGCACAGAAAGAATACAGTGTGATCCTTTACGTATGATAATGAGGCTAAAXXXXXXXXXXGTGTGGGTAGGTGAGGGAATGAGTGGCTGAGGGAACGTTGGGGAATATAA
>Marker13560
GAAGGAAGGTAGGTAGAGGAAGAGGAAGGGGAAGAAGCAAGTAGAAGAGGXXXXXXXXXXGGAGAGAGGAAGAGGGAGAAGAATGGGAAAGAGGGAGAGAGGGAGAGGGC
GAAGGAAGGTAGGTAGAGGAAGAGGAAGGGGGAGAAGAAAGTAGAAGAGGXXXXXXXXXXGGAGAGAGGAAGAGGGAGAAGAATGGGAAAGAGGGAGAGAGGGAGAGGGC
>Marker12888
AGAGGTTTCAAACGGAGAGAAGGAGCAAGATACAAAGAAAGAAAGAGACAXXXXXXXXXXTCGCTTCTGGTCGAGTGAATCTAGAATATCCTGTTGATCTGCTTAGCGAA
AGAGGTTTCAAACGGAGAGAAGGAGCAAGATACAAAGAAAGAAAGAGACAXXXXXXXXXXTCGCTTCTGGTCGAGTGAATCTAGACTATCCTGTTGATCTGCTTAGCGAA
>Marker10681
ATGGTATATCAAGGACAGCAAGTATATTGTCGTCGCCAGTAGGCTTGAATXXXXXXXXXXACGTTGCAAGGTCTTCGCCCGGCTCTCGAAGTCGCCTTTTCTACTGAACC
ATGGTATGTCTAGGACAGCAAGTATATTGTCGTCGCCAGTAGGCTTGAATXXXXXXXXXXACGTTGCAAGGTCTTCGCCCGGCTCTCGAAGTCGCCTTTTCTACTGAACC
>Marker11602
TAGTTACAATAATAGTAATAGCATTTGTGGTTGCAGCAGTAGCAGCAGCAXXXXXXXXXXCAGTGGTAACAATGGTATTAGCTTGGTAATAATGATGATGATGATGGTAG
TAGTTACAATAATAGTAATAGCATTTGTGGTTGCAGCAGTAGCAGCAGCAXXXXXXXXXXCAGCAGTGGTAACAATGTTATTAGCTTGGTAATAATGATGATGATGGTAG
>Marker13004
GTAAGGCGAAGACGAGGCACGTGTGGATCTAATTTGTCTTACTTTCTCGTXXXXXXXXXXCTATTACTGCTATTACTGGAACAGCAACTAATTCTAATACTATTACTATC
GTAAGGCGAAGACGAGGCACGTGTGGATCTAATTTGTCTTACTTTCTCGTXXXXXXXXXXCTATTACTGCTATTACTGGAACAACAACTAATTCTAATACTATTACTATC
>Marker14350
ATTTTTGAGCCGCTCTTTCTATGAAATTCACACCCGATAATGCCTATTGTXXXXXXXXXXACGTGTAAGGAACACGCTGTTTTTTGCCACAAATAACGAAACACAGACAG
ATTTTGAGCCGCTGTTTCTATGAACTTCACACTCGATAATGCCTATTGTTXXXXXXXXXXACGTGTAAGGAACACGCTGTTTTTTGCCACAAATAACGAAACACAGACAG
>Marker17905
ACACATTTTACCTCAGAATAATGAAGCTATTTCGACGTTCTAAGAACTGCXXXXXXXXXXTGTGAGTGCGTTTGTAAGGATGAAATACAGAAAGAGGGAGGAGACGAAAA
ACACATTTTACCTCAGAATAATGAAGCTATTTCGACGTTCTAAGAACTGCXXXXXXXXXXTGTGCGTGCGTTTGTAAGGATGAAATACAGAAAGAGGGAGGAGACGAAAA
>Marker8884
AGGGAGAAGGGGGACACCTACTGGGTCTTCTGCATATGTTTCTACCCCTTXXXXXXXXXXAAGGGAGACGGGGGGCACCTACTGGGTTTCCTGCCTCTATTTCCACTCTT
AGGGAGAAGGGGGACACCTACTGGGTCTTCTGCATATGTTTCTACCCCTAXXXXXXXXXXAAGGGAGACGGGGGGCACCTACTGGGTTTCCTGCCTCTATTTCCACTCTT
>Marker15329
CAAACGCCTACTTACGCAGGTTTTCATTCATAAAAGCCTTGGCTCGGTCGXXXXXXXXXXTTTTTTTTTTTTTTTTGTTCCTTTTTGGTGTGCGAAAAACTGACAGTGAT
CAAACGCCTACTTACGCAGGTTTTCATTCATAAAAGCCTTGGCTCGGTCGXXXXXXXXXXGTTTTTTTTATATTTTTTTCCTTTTTGGTGTGCGAAAAACTGACAGTGAT
>Marker11736
CACTATTACTATCACTGTCACTACTACTTACTACTACCACTGCCACTGTCXXXXXXXXXXTACTACTATCACTGCCACTACTGCTACTACTATTACTCTTATTACTATTA
CACTATTACTATCACTGTCACTACTACTTACTACTACCACTGCCACTGTCXXXXXXXXXXTACTACCACCACTGCCACTACTGCTACTACTATTACTATTATTACTATTA
>Marker14732
TGCATTGTATTATCTCTTGATGAATCATTGATATATATTTTTGGTGTATTXXXXXXXXXXGGAGACGGAGCTCGAGTGCCACAGTCAACAGCGGGAGAGTCAGGAGGGTG
TGTATTGTATTATCTCTTGGTGAATCATTGATATATATTTTTGTTGTATTXXXXXXXXXXGGAGACGGAGCTCGAGTGCCACAGTCAACAGCGGGAGAGTCAGGAGGGTG
>Marker9492
AAGGAGGAGGGAAGTGGAGAAAGGCAGGTAATTGAGGGAGAAGGGGAGTGXXXXXXXXXXTAGAAAATAAGAAAAAAAAAGAAAATGGAGGGAGAGGGAGAGGGAAACGG
AAGGAGGGGAGTGGAGAAAGGCAGGTAATTGAGGGAGAAGGGGAGTGTAGXXXXXXXXXXTAGAAAATAAGAAAAAAAAAGAAAATGGAGGGAGAGGGAGAGGGAAATGG
>Marker11762
TGATTCTGCCTCTGTATCTATTCGTCTTTTTTTTACGTTTATCTCTGTATXXXXXXXXXXCTCTCGCACACGTCCTATTTACTCTCTGTCTCGTTCCCTCTTTCTTTCAC
TGATTCTGCCTCTGTATCTATTCGTCTTTTTGTTTTTGTTTATCTCTGTAXXXXXXXXXXCTCTCGCACACGTCCTATTTACTCTCTGTCTCGTTCCCTCTTTCTTTCAC
>Marker13164
CATCGATTCCGAACTCTGCACCGGATAGTCTGACAAACCCAGGCTTCGTAXXXXXXXXXXAGTTATTGTAGCTGCTGTAGTTCTTGTCGTTGTAGCTAGTGTAGTTCTTG
CATCGATTCCGAACTCTGCACCGGATAGTCTGACAAACCCAGGCTTCGTAXXXXXXXXXXAGTTATTGTAGCTGCTGTAGTTCTTGTCGTTGCAGCTAGTGTAGTTCTTG
>Marker10101
GCCCTCTCTTTCCTAGCACTCAGCCGGGGCCGCCCTTGCCTCTCGCCGGAXXXXXXXXXXACACACTAACACACAAAAACACATACACAAACACACACACTTGCATATAC
GCCCTCTCTTTCCTAGCACTCAGCCGGGGCCGCCCTTGCCTCTCGCCGGAXXXXXXXXXXTAACACTAACACACAAAAACACATACACAAACACACACACTTGCATATAC
>Marker13801
CTATTGTGTACTGTAAAAAAGGAGATAGAAGGGGATATGAGACGAGGGGAXXXXXXXXXXGGGGAGCGGAGCAGAGACGAGTGGAGGGAAGGAGGAGGGAATTTTGGAAT
CTATTGCACTGCAAAAAAGGAGATAGAAGGGGATATGAGACGAGGGGAAAXXXXXXXXXXGGGGAGCGGAGCAGAGACGAGTGGAGGGAAGGAGGAGGGAATTTTGGAAT
>Marker18436
CAAATAATTATTATTTCAGCTTTACACACAAACACGAATGCAAAAACCTTXXXXXXXXXXCCATTGATCCTTATTGGAATATTTCTTTCTTTGCCCATTTCATCGTCAAA
CAAATAATTATTATTTCAGCTTTACACACAAACACGAATGCAAAAACCTTXXXXXXXXXXCCATTGATCCTTATTGGAATATTTCTTCCTTTGCCCATTTCATCGTCAAA
>Marker16944
TGCAGTCAGGTTGAAGCTGCCTGTTATTCATTTACCAGTAAGAAAGAAAAXXXXXXXXXXATGTGGAAAATAGTTGAGTCCAGTGACTGTCTTTACTTGTGTTGTAAAAT
TGCAGTCAGGCTGAAGCTGCCTGTTATTCATTTACCAGTAAGAAAGAAAAXXXXXXXXXXATGTGGAAAATAGTTGAGTCCAGTGACTGTCTTTACTTGTGTTGTAAAAT
>Marker15684
GAAAAATAAACGAAAAGGAGAAAGGAGAGATAGAATAATGAAAGAAGTAGXXXXXXXXXXGCTTCAGTTGGCCAGAGAGAGGACGTCCTCGATGCGACGTCGGGGTGGGT
GAAAAATAAACGAAAAGGAGAAGGGAGAGATAGAATAATGAAAGAAGTAGXXXXXXXXXXGCTTCAGTTGGCCAGAGAGAGGACGTCCTCGATGCGACGTCGGGGTGGGT
>Marker19745
TGTCAAATGCACCTCCTCTTGCTTCCTCTCCTTCCTCCATTAGCCCGAGTXXXXXXXXXXTGAATAAATGACACACAATAACCAGCAAAAAAAGAATAAATGAGTCCTCC
TGTCAAATGCACCTCCTCTTGCTTCCTCTCCTTCCTCCATTAGCCCGAGTXXXXXXXXXXTGAATAAATGACACACAATAACCAGAAAAAAAAGAATAAATGAGTCCTCC
>Marker18513
AGACTGACAGAGAAAGAGACAAAAAGTGAAAAAGAGAAATGAAAGAAAGCXXXXXXXXXXCATTCCAAGATTGGCGAATCCTCATCATCATCATCTAATCATCCGCTTCA
AGACTGACAGAGAATGAGACAAAAAGTGAAAAAGAGAAATGAAAGAAAGTXXXXXXXXXXCATTCCAAGATTGGCGAATCCTCATCATCATCATCTAATCATCCGCTTCA
>Marker25599
TGTTTCAGTTCTAATCTTTGTCTCTGTGTCTGTCTCTGTCTGTTTTTCTCXXXXXXXXXXATATCATAAAAAGGTCATATCCCGTGTCATAACTGTAAAACTGTAAAATG
TGTTCCAGTTCTAATCTTTGTCTCTGTGTCTGTCTCTGTCTGTTTTTCTCXXXXXXXXXXATATCATAAAAAGGTCATATCCCGTGTCATAACTGTAAAACTGTAAAATG
>Marker13219
AGTAATAAACAGACAGATCAACATAAGAAACAACAAAAGTAAATGAATATXXXXXXXXXXCTGAATCATCTATGTGTTCAAAGCAAATACGCCATTTTCTCTTGCAAATA
AGTAATAAACAGACAGATCGACATAAGAAACAACAAAAATAAAAATATATXXXXXXXXXXCTGAATCATCTATGTGTTCAAAGCAAATACGCCATTTTCTCTTGCAAATA
>Marker18782
CTCCAAGTCCACTCAACAGATGGCCTGCTCGCTCGGCTTTGAGAGGTCGTXXXXXXXXXXTAAGAAAGACTGTATTTAGGTTAGGATAATATATCTTGCATCTTTGCAAA
CTCCAAGTCCACTCAACAGATGGCCTGCTCGCTCGGCTTTGAGAGGTCGTXXXXXXXXXXTAAGAAAGACTGTATTTAGGTTAGGATAATATATCTTGCATCTTTGTAAA
>Marker15776
TTGACAGCTGATAGATAGATTGGCGGATGGTTGATCGTTGATAGACTTTGXXXXXXXXXXAAAGAAATGTATGAAACGTGGCACCTGACAGAGTATTTCAGGTTCCCCCT
TTGATAGCTGATAGATAGATTGACGGATGGTTGATCGTTGATAGACTTTGXXXXXXXXXXAAGAAATGTATGAAACGTGGCACCTGACAGAGTATTTCAGGTTCCCCCCT
>Marker10734
GATGTTTCCCCCCCCCCAATTCTTGGTACATTGTCATTTCATATATTCCAXXXXXXXXXXGAAGGGCCATTGGAGCTCCGTCGTTGCGAGTGTGTGCCTTGCCGATTGTT
GATGTTTCCCCCCAATTCTTGGTACATTGTCATTTCATATATTCCAATGAXXXXXXXXXXAGGGCCATTGGAGCTCCGTCGTTGCGAGTGTGTGCCTTGCTGATTGTGTT
>Marker21638
AGAAGCTGGCATTGACATTGTTTTTACACATCCGAACACGTTACGTAATAXXXXXXXXXXATTTCAACTTGAGTTCTGGCCAGCGGAGGTTGGATGATCTTACCTCATCG
AGAAGCTGGCATTGACATTGTTTTTACACATCCGAACACGTTACGTAATAXXXXXXXXXXATTTCAACTTGAGTTCTGGCCAGTGGAGGTTGGATGATCTTACCTCATCG
>Marker16897
TAGATTATTTTGACTGACTACTAGTTTCAATACCTTTATCCATAATTACTXXXXXXXXXXCCGCTGGCCCCCTCTGTGGCCTCGGCCGAGCGGGCGGTTTCGCGCGAGGC
TAGATTATTTTGACTGACTACTAGTTTCAATACCTTTATCCATAATTACTXXXXXXXXXXCCGCTGGCCCCCTCTGTGGCCACGGCCGAGCGGGCGGTTTCGCGCGAGGC
>Marker20318
TTTTATTTTGCTTTAGTCTTATTTGACTTTACTTTTAGTTTGCTCGCCTGXXXXXXXXXXTGGCGTCGGAGGTCTTCTTGGCTTGGGTTTGCTTTGATTTTGCTTTAGTT
TTTGCTTTAGTTTTATTTGACTTTACTTTTGGTTTGCTCGTCTGTCTCCTXXXXXXXXXXTGGCGTCGGAGGTCTTCTTGGCTTGGGTTTGCTTTGATTTTGCTTTAGTT
>Marker13569
GAAGCACTGCTTAGGTTAGGGAAGCACAGTGATCGGCTAGGAAGCACGACXXXXXXXXXXCGGCGACCGGCTAGGAAGTACGGCTTAGGTTAGGGAAGCACCGCGATCGG
GAAGCACTGCTTAGGTTAGGGAAGCACAGTGATCGGCTAGGAAGCACGGCXXXXXXXXXXCGGCGACCGGCTAGGAAGTACGGCTTAGGTTAGGGAAGCACCGCGATCGG
>Marker16067
TCCCATTTAGTAAATGAATGCTCCTTCAGCCCATCCTACAAACGGCCCCAXXXXXXXXXXGGTCCTTTCCGCACCCGCAAGCAGCCCTTAGAAAAGATTACTGTACTGTT
TCCCATTTAGTAAATGAATGCTCCTTCAGCCCATCCTACAAACGGCCCCAXXXXXXXXXXGGTCCTTTCCGCACCCGCAAGCAGTCCTTAGAATAGATTACTGTACTGTT
TCCCATTTAGTAAATGAATGCTCCTTCAGCCCATCCTACAAACGGCCCCAXXXXXXXXXXGGTCCTTTCCGCACTCGCAAGCAGCCCTTAGAATAGATTACTGTACTGTT
>Marker21944
GAACCACTGCGGTAAACTGAAGGATATAGTAGATATAGTAGATAAGATGTXXXXXXXXXXCTCCGTGTATATGAATCTGCGTATTGATAGCTTTTTTCTGTTGGCTTAGT
GAACCACTGCGGTAAACTGAAGGATATAGTAGATATAGTAGATAAGATGTXXXXXXXXXXTTCCGTGTATATGAATCTGCGTATTGATAGTTTTTTTCTGTTGGCTTAGT
>Marker12732
AGTCCGTTGTTGGACATAGGCCTTCACCAGACTTCCAGCCTTCTGGTATCXXXXXXXXXXTCGATCTGTTTCCAGCCTTCAATTATCAATGCTTTTTGATACTCGCTGAC
AGTCCGTTGTTGGACATAGGCCTCCACCAGACTTCCAGCCTTCTGGTATCXXXXXXXXXXTCGATCTGTTTCCAGCCTTCAATTATCAATGCTTTTTGATACTCGCTGAC
>Marker20335
TACTCCCTGCCTGTCATTTACTTTGTTGTCAAGAAATTACAAGAAAAATGXXXXXXXXXXAACTTGTACAAGATCATATGCATTTCACAGTGTTACTTTACGGTGTCATT
TATTCCCTGCCTGTCATTTACTTTGTTGTCAAGAAATTACAAGAAAAATGXXXXXXXXXXAACTTGTACAAGATCATATGCATTTCACAGTGTTACTTTACGGTGTCATT
>Marker11566
GGAGGAGGATAGGAGGCGGTTTACTCCCGGTGGGATTTTGTATCCTGGGGXXXXXXXXXXGGATAGATGGAGAGACAAGGGCAAAGAAAAACATCCATATCAAATCTGCG
GGAGGAGGATGGGAGGCGGTTTACTCCTGGTGGGATTTTGCATCTGGGATXXXXXXXXXXGGATAGATGGAGAGACAAGGGTAAAGAAAAACATCCATATCAAATCTGCG
>Marker11234
GCAGGACAGGCAAGCGTGAGTTCAATCTCTTCTCCGTCATTTCAAGTTTTXXXXXXXXXXTCTTCTTTATTTTATATCTATTTTGCGTTTCCACTTCATTTCCTTTCCTT
GCAGGACAGGCAAGCGTGAGTTCAATCTCTTCTCCGTCATTTCAAGCTTTXXXXXXXXXXTTTACTTTATTTTATATCTATTTTGCGTTTCCACTTCATTTCCTTTCCTT
>Marker21132
CATCTCTTCTTAGACTCTGCGCGTGTCTCGGAGCCTCCGTGTCAGGCTGCXXXXXXXXXXAGGCGAACGGCGCGTGGGTAACGGACTATAAACTGGATTTCTTTTGCTAT
CATCTCTTCTTAGACTCTGCGCGTGTCTCGGAGCCTCCGTGTCAGGCTGCXXXXXXXXXXAGGCGAACGGCGCGTGGGTAGCGGACTATAAACTGGATTTCTTTTGCTAT
>Marker16325
ACCTCTTCTAAGTATTCTTCTTCCTCTTCTTTTTCTTGTTCTCCTTCTTCXXXXXXXXXXTCTTTGATATGTGTATGTTTTCGTTAGATCTTTTCTATTCCGCTAATTAC
ACCTCTTCTAATTATTATTCTTCCTCTTCTTTTTCTTGTTCTCCTTCTTCXXXXXXXXXXTCTTTGATATGTGTATGTTTTCGTTAGATCTTTTCTATTCCGCTAATTAC
>Marker23700
TAGATGATAGTAACAACAATAACAATGATGATCATACTAACACTACTACAXXXXXXXXXXGCAACGGCAGGAGTCCGACGGAATAGGGTCAGCTGGCTCTCGTTTTGGCA
TAGATGATAGTAACAACAATAACAATGATGATAATACTAACACTACTACAXXXXXXXXXXGCAACGGCAGGAGTCCGACGGAATAGGGTCAGCTGGCTCTCGTTTTGGCA
TAGATGATAGTAACAACAATAGCAATGATGATAATACTAACACTACATCTXXXXXXXXXXGCAACGGCAGGAGTCCGACGGAATAGGGTCAGCTGGCTCTCGTTTTGGCA
>Marker22199
TTGAACGTTGTCTGTCGCGGGTTTATCAACTTTTATCTCTTTTTGATAATXXXXXXXXXXTCTATCTTGGTCTGTCTCTCTATTTATCTCTCTCTATGTTTATCAATCTA
TTGAACGTTGTCTGTCGCGGGTTTATCAACTTTTATCTCTTTTTGATAATXXXXXXXXXXTCTATCTTGGTCTGTCTCTCTATCTATTTATCTCTATGTTTATCAATCTG
TTGAACGTTGTCTGTCGCGGGTTTATCAACTTTTATCTCTTTTTGATAATXXXXXXXXXXTCTATCTTGGTCTGTCTCTCTATCTATTTATCTCTATGTTTATCAATTTG
>Marker14835
AGAAAACGATCATTCTTCCGCAATGGAATTTTCCTAAGCTCGCCAACAATXXXXXXXXXXTATGTCTCCGCGCAGTGTCTCCCGCAGCACGCTTATCAGAACACATAAAC
AGAAAACGATCATTCTTCCGCAATGGAATTTTCCTAAGCTCGCCAACAATXXXXXXXXXXTATGTCTCCGCGCAGTGTCTCCCGCAGCACGCTTATCAGAACACATACAC
>Marker14529
CGGCCTTGTTTACCTCCACGCCCGGAGCATCTCTTTATGAGCGAGAGGAAXXXXXXXXXXGACAAATAAACCCAAGAAGACTATAAAAAAGAAGAAAATGACTGACGTAA
CGGCCTTGTTTACCTCCACGCCCGGAGCATCTCTTTATGAGCGAGAGGAAXXXXXXXXXXACAAATAAACCCAAAGAAGACTATAAAAAAGAAGAAAATGACTGACGTAA
>Marker17281
AATGCGTTCGATTTTGGATAAAGTGTTCAGTAATGCGGTATAAAATGTGTXXXXXXXXXXAGAAATGTTCAAGAAGGTGATAGAACGTGTTTCGACATTTTTTATGGCGA
AAATGCGTTCGATTTTGGATAAAGTGTTCAGTAATGCGGTATAAAATGTGXXXXXXXXXXAGAAATGTTCAAGAAAGTGATAGAACGTGTTTCGACATTTTTTATGGCGA
>Marker15183
GCGCCCCCGCCTCTCGTATGTATTTAGGCGCCCCCGCCGCTCGTACCTTAXXXXXXXXXXTTTAGCTATATGAAATTAGACGAGATTTGATTATGATGGGGACCATCATT
GCGCCCCCGCCGCTCGTATGTATTTAGGCGCCCCCGCCGCTCGTACTTTAXXXXXXXXXXTTTAGCTATATGAATTTAGACGATGTTTGATTATGATGGGGACCATCATT
>Marker22714
TATACCTGAAACAATCACCATCTTTGTTCAAAGCCTTTATAAATTGTTTCXXXXXXXXXXTCCTATTGGAATGGAACCATACTCATTGCCATTGTGGAGTAACACACATT
TATACCTGAAACAATCACCATCTTTGTTCAAAGCCTTTATAAATTGTTTCXXXXXXXXXXTCCTATTGGAATGGAACCATACTCATTGCCATTGTGGAGCAACACACATT
>Marker13000
CAAATATATATGAAGACAGGCACTCTAAAGAGAGATAAAAGGGAGGGAAAXXXXXXXXXXCAGACCTTCAACAAAGATAACATCAGGAATCATTAGAATGACGTCACTCC
TGAATATATATGAAGATAGACACTCTAAAGAGAGAGAAAAGGGAGGGAAAXXXXXXXXXXCAGACCTTCAACAAAGATAACATCAGGAATCATTAGAATGACGTCACTCC
>Marker18551
AAAGTGGGAATATATATAGGAAACAAATGAATAAATTGTTCTTCCCGTTAXXXXXXXXXXTGGAGACGTCGTGGTGTGTGGCGCGAAGGATCAGCTATCCAAAGAAGAGT
AAAGTGGGAATATATATAGGAAACAAATGAATAAATTGTTCTTCCCGTTAXXXXXXXXXXTGGAGACGTCGTGGTGTGTGGCGCGAAGGATCAGCTATCCAAAGAAGGGT
>Marker13890
TGAAGAGGTTAGGGAAGGGGAATGGGAGTGTATGTTTTATCTCTTTCGCTXXXXXXXXXXCACAATAGTCCTATATCAAATAAAACTCAAAACATTTACACTTTGATGCC
TGAAGAGGTTAGGGAAAGGGAATGGGAGTGTATGTTTTATCTCTTTCGCTXXXXXXXXXXCACAATAGTCCTATATCAAATAAAACTCAAAACATTTACACTTTGATGCC
>Marker20454
GCTGAGAGAAAAAAAATCTGCAGCCTTGTAGTTCCCCGCGCGCGAGCTTAXXXXXXXXXXCAGCCAGTAAAAGCAACACTGCTTCTAACAACAAAATCGCAACTTTGTTT
GCTGAGAAAAACAAAAATCTGCAGCCTTGTAGTTCCCCGCGCGCGAGCTTXXXXXXXXXXCAACCAATAAAAGCAACACTGCTTCTAACAACAAAATCGCAACTTTGTTT
>Marker9783
GACCCAATCCAGTGCGGTTGCCAGGGTATCGCAACGTGAGGGGAAGTATGXXXXXXXXXXTTTTCTACGCTTTCGGGGAAATCTTATAAATGCACGATAATGAAAATCAA
GACCCAATCCAGAGCGGTCGCCAGGGTATCGCAACGTGAGGGGAAGTATGXXXXXXXXXXTTTTCTACGCTTTCGGGGAAATCTTATAAATGCACGATAATGAAAATCAA
GACCCAATCCAGAGCGGTTGCCAGGGTATCGCAACGTGAGGGGAAGTATGXXXXXXXXXXTTTTCTACGCTTTCGGGGAAATCTTATAAATGCACGATAATGAAAATCAA
>Marker14424
GCTTACCGTTCTTGTCTTAGTTCAGTCTACACTACATTCTCTGTCTGTCTXXXXXXXXXXCACAATTCTCTCACATACTGACCTCTCCCAAATCCCACCTCGTTCTCGTA
GCTTACCGTTCTTGTCTTAGTTCAATCTACACATACTCTGTCTGTCTGTCXXXXXXXXXXCACAATTCTCTCACATACTGACCTCTCCCAAATCCCACCTCGTTCACGTA
>Marker18186
TAGGACTGACGCCAACGCATAGCTGCATCTACCTTCGCTTTCAACCACGAXXXXXXXXXXCGGTTTATATTTCTGTCTCCTTTATTTGTTTCTGTAAAATTCGATGAACC
TAGGACTGACGCCAACGCATAGCTGCATCTACCTTCGCTTTCAACCACGAXXXXXXXXXXAGTTTATTTTTATGTCTCCTTTAGTTTTTTTCTGTAAAATTCGATGAAAC
>Marker16625
CAGATGGATGAACAGAGAACGGGAATAACAAAGAAAAGTCGAGGACGAGGXXXXXXXXXXAAAAAAACCGACAAAAGCAAAACAGACAGAGACACGAAAGGCGAAAGGAT
CAGATGGATGAACAGAGAAAGGGAATAACAAGGAACAGTCGAGGACGAGGXXXXXXXXXXAAAAAAAACCGACAAAAGCAAAACAGACAGAGACACGAAAGGCGAAAGGA
>Marker15034
TGTTACATATCAAGCATCCTAATCATATTTATCCATTTGCCAAGGTGTCTXXXXXXXXXXCACTCTTCCTCTCCTTCTGAACAAGTCACTTACCCAACGAACGTATCATT
TGTTACATATCAAGCATCCTAATCATATTTATCCATTTGCCAAGGTGTCTXXXXXXXXXXCACTCTTCCTCTCCTTCTGAACAAGTCATTTGCCCAACGAACGTATCATT
>Marker14381
GGATTCTTTGTTTTCGAGGTGGGGATTAGGGCTGGCAGTCCTGTCGTGATXXXXXXXXXXCACCATTGCCTATAGAGGCAATCATAAGTCCTCCTCCACCATTGTGAAGA
GGATTCTTTGTTTTCGAGGTGGGGATTAGGGCTGGCAGTCCTGTCGCAATXXXXXXXXXXCACCATTGCCTATAGAGGCAATCGTAAGTCCTCCTCCACCATTGTGAAGA
>Marker14319
GGGGGAGGAAGAGGAAGGAGAGAGTGACGGAAAAAAAGAAAGAGAGAGAGXXXXXXXXXXGTTACTGGTAATTTTAGAAAAACGCGCATATCCATCATACAACACGGTAG
GGGGGAGGAAGAGGAAGGAGAGAGTGACGGAAAAAAGAAAGAGAGAGAGAXXXXXXXXXXGTTACTGGTAATTTTAGAAAAACGCGCATATCCATCATACAACACGGTAG
>Marker18025
GTATATTTTTGATAATATCTACTGTTCAAGTAGAATGATGGAAATGGAAGXXXXXXXXXXAGGAAGAGGAAGAAAACGGAGGAGGAGGAGGATGAATGAGGAGGTGGAGG
GTATATTTTTTATAATATCTACTGTTCAAGTAGAATGATGGAAATGGAAGXXXXXXXXXXAGGAAGAGGAAGAAAACGGAGGAGGAGGAGGATGAATGAGGAGGTGGAGG
>Marker11968
CTTGCTGCCTATACCCTTCTCAATTTCTCTCTCTCTATCTATCTATCTATXXXXXXXXXXACTCATATTCTCTCCTTCCCTCCCTCTCTTCCTCCTTCCTTCCCTCCCTC
ATTGCTGACTATACCCTTCTCTCTTTCTCTCTCTCTCTCTATCTATCTATXXXXXXXXXXACTCATATTCTCTCCTTCCCTCCCTCTCTTCCTCCTTCCTTCCCTCCCTC
>Marker12503
CTCACCATCATTATCATCATCATCATCATCACCACCATCATCACCATCATXXXXXXXXXXTAATGATGATAATACTGTTGGTGATGATTACTGTCTTGGTGGTGATGACT
CTCACCATCATTATCATCATCATCATCATCACCACCATCATCACCACCATXXXXXXXXXXTAATGATGATAATACTGTTGGTGATGATTACTGTCTTGGTGGTGATGACT
>Marker14859
TGATACCAATAATAATCATCACATTATTACCATCATTATAATCATAATGAXXXXXXXXXXTCTTCCATCCCCCTTATCCTCCTACCTTCTTTCTGACCCTCGGATAGTCG
TGATACCAATAATAATCATCACATTATTACCATCATTATAATCATAATGAXXXXXXXXXXTCTTCCATCCCCCTTATACGCCTACCTTCTTTCTGAACCTCGGATAGTCG
>Marker14980
TAATACTAATAATAATAAGTAAAATAACCATAACGATAACCGCTGCAGTAXXXXXXXXXXCCGTCTCGACGCGAACGAACGTGCCGCATCTCCTCCCCGGCATTGCGATC
TAACACTACTAATAATAAGTAAAATAACCACAACGATAACCGTTGCAGTAXXXXXXXXXXCCGTCTCGACGCGAACGAACGTGCCGCATCTCCTCCCCGGCATTGCGATC
>Marker9869
CTTGTCCCCCTCCTCCTCCTCTTCATCCTCACCCTCCTCCTCCTCCTCACXXXXXXXXXXTTCCTCCTTCTTTTCCTATTCCTCCTGGTCTTCCTTCTCCTCTTCCTCCT
CTTGTCCCCCTCCTCCTCCTCTTCATCCTCACCCTCCTCCTCCTCCTCACXXXXXXXXXXCTCCTCCTTCTTTTCCTATTCCTCCTGGTCTTCCTTCTCCTCTTCCTCCT
>Marker11129
CCCGGTGCGAGAGACAATGAGCTTGCACGGCCCTCCTGTCTCTCCAACTTXXXXXXXXXXTCGCCCAGAGGAAGAAATATTTCCTTGCAATGGCCCCGTGTCACTGGCAC
CCCGGTGCGAGAGACAATGAGCTTTGCACGGCCCTCCTGTCTCTCCGACTXXXXXXXXXXTCGCCCAGAGGAAGAAATATTTCCTTGCAATGGCCCCGTGTCACTGGCAC
>Marker14620
GTTGTTCACAGAGGACGCGGGTAACCAGTTCTGATTCACTGTAGTGTGACXXXXXXXXXXTCCGAGCAAACAGGAAAGCGGGTTGAAGCGGGCTGCCGGCGCCGACACGC
GTTGTTCACAGAGGTAACCAGTTCTGATTCACTGTAGTGTGACAGCCACTXXXXXXXXXXTCCGAGCAAACAGGAAAACGGGTTGAAGCGGGCTGCCGGCGCCGACACGC
>Marker18223
AACAAGCGAATTATCCGATAGCTTGTTCACGTGATCTGCTTTCAGTCTTGXXXXXXXXXXGAAAGAGAAGAGATATAAACACACCGTGCCTGTGAGTATTCATCCAACCA
AACAAGTGAATTATCCAATAGCTTATTCACGTGATCTGCTTTCAGTCTTGXXXXXXXXXXGAAAGAGAAGAGATATAAACACACCGTGCCTGTGAGTATTCATCCAACCA
>Marker13505
ATCCAGCGTACTGAAGCGTAGTTAGCGTAATGCATAAACATCACTATGATXXXXXXXXXXCTCAGTCGCTACCGCCGCCGCCGCCTTTCCCACGCCCACGAAAACTGTAA
ATCCAGCGTACTGAAGCGTAGTTAGCGTAATGCATAAACATCGCTATGATXXXXXXXXXXCTCAGTCGCTACCGCCGCCGCCGCCTTTCCCACGCCCACGAAAACTGTAA
>Marker16492
CCTGTACAGGTGAAAAAGGGGATTTCCTTCACCTAGGGCGGACGTCTTGCXXXXXXXXXXACTCGCTTTTGTTCCCTAGATAATGTGGGGTCACCGACTATAAGGTTGTT
CCTGTACAGGTGATAAAGGGGATTTCCTTCACCTAGGGCGGACGTCTTGCXXXXXXXXXXACTCGCTTTTGTTCCCTAGATAATGTGGGGTCACCGACTATAAGGTTGTT
>Marker13278
GTAGACACGGGCGTGCATTAGTCAGCGAGAGGGTGTACATTAGTCAGTGAXXXXXXXXXXAAAGTATAAAAAAACACAAAATGTCATCCAGTGTCAGTTATGGCATACGC
GTAGACACGGGCGTGCATTAGTCAGCGAGAGGGTGTACATTAGTCAGTGAXXXXXXXXXXAAGTATAAAAAAAACACAAAAAGTCATCCAGTGTCAGTTATGGCATACGC
>Marker11531
CCTTTATAGCATTGATTGGTCCAACGAAGGAAGGGAGGAGGAGGAGGAGGXXXXXXXXXXCTGCAACTGCCGCATCGGTTACACAACGGTTGCTCTCGTCTTTGGGGCTT
CCTTTATAGCATTGATTGGTCCAACGAAGGAAGGGAGGAGGAGGAGCAGGXXXXXXXXXXCTGCAACTGCCGCATCGGTTACACAACGGTTGCTCTCGTCTTTGGGGCTT
>Marker25717
AATAAGAAAAGAGGAGGAAATGAAGAAACTGAAGAAGACGAAAGAGAAAGXXXXXXXXXXGGTCCGAGCTCCACGGATCCGTCACAAAGCTTCCTCAGATTCTCAGAGGA
AATAAGAAAAAAGGAGGAAATGAAGAAACTGAAGAAGACGAAAGAGAAAGXXXXXXXXXXGGTCCGAGCTCCACGGATCCGTCACAAAGCTTCCTCAGATTCTCAGAGGA
>Marker18790
CGGAGATTTGTTTACAAGGATGCCCAGAGAGGGAGAGCGAAGGGAGAAAGXXXXXXXXXXTAGAACTGGAAAAGGGATAGGGAAAGGAAAGAAGAATCATCGCACCCTCC
CGGAGATTTGTTTACAAGGATGCCCAGAGAGGGAGAGCGAAGGGAGAAAGXXXXXXXXXXTGGAAAAGGGATAGGGATAGGGAAAGGAAAGAAGAATCATCGCACCCTCC
>Marker25605
ACATACTGCCAATGTAACATAAAATGAAGAATATCAGTTGGACAAGGAGAXXXXXXXXXXTTCTGTCAGTCATAACGATTATTGCAGTGACAGTCATCTTTGTATTCCAA
ACATACTGTCAATGTAACATAAAATGAAGAATATCAGTTGGACAAGGAGAXXXXXXXXXXTTCTGTCAGTCATAACGATTATTGCAGTGACAGTCATCTTTGTATTCCAA
>Marker7933
TAAGTTTATGAATGAGGTTGTGATGCATATTTCTCTTTTTTTTTCAGTAAXXXXXXXXXXGTGAAGAGGAGTGCAGGCCCAGCACAACACCGCCGTTTTTTTTTCTCCAT
CAAGTTTATGAATGAGTTTGTGATGCATATTTCTCTTTTTTTCAGTAATTXXXXXXXXXXGTGAAGAGGAGTGCAGGCCCAGCACAACACCGCCGTTTTTTTTTTTCCAT
TAAGTTTATGAATGAGGTTGTGATGCATATTTCTCTTTTTTTCAGTAATTXXXXXXXXXXAGGTGAAGAGGAGTGCAGGCCCAGCACAACACCGCCGTTTTTTTTCCCAT
>Marker12219
TACTAGATCACGAAGAATTTGGCAAAAATGTATGGCAGGTTTTACACTATXXXXXXXXXXCACCTAGCGAGAGCAACACACATATATAAGGGGAAATGGACACTGCCATC
TACTAGATCACGAAGAATTTGGCAAAAATGTATGGCAGGTTTTACACTATXXXXXXXXXXCACCTAGCGAGAGCAACGCACATATATAGGGGGAAATGGACACTGCCATC
>Marker20448
GCGAGAGAAAAAAAGAAGAAAAATATAAGTAGGACAGCCAAGAAAAGCAAXXXXXXXXXXAGAAAGGGAGGCTTGACTTTGTCTCGAATAACGGCTCAAAACCGCAACTA
GCGAGAGAAAAAAAAGAAGAAAAAAATATATAAGTAGGACAGCCAAGAAAXXXXXXXXXXAGAAAGGGAGGCTTGACTTTGTCTCGAATAACGGCTCAAAACCGCAACTA
>Marker13825
GAAGAGCAAAGCGTCGGAGTGTCTCTCTTCTCTTTGAGGGTGTGGTTCTTXXXXXXXXXXTCAAATAAAGAGAATAAAACGCGATACGAAGTGACAACAACAACGATAAT
GAAGAGCATAGCGTCGAAGTGTCTCTCTTCTCTTTGAGGGTGTGGTTCTTXXXXXXXXXXTCAAATAAAGAGAATAAAACGCGATACGAAGTGACAACAACAACGATAAT
>Marker16110
AGATCGGCGGCGCAGTATTCTTCTATCTCTTTGTTCCCACCTTCGTCTCTXXXXXXXXXXCTCTTCCTCCATCGCATTTGCTTCACACAAGGATATATCTCCATTTTCCG
AGATCGGCGGCTCAGTATTCTTCTCTCTCTTTGTTCCCACCTTCGTCTCTXXXXXXXXXXCTCTTCCTCCATCGCATTTGCTTCACACAAGGATATATCTCCATTTTCCG
>Marker12967
GGTAGATTTGGGAGTAGGGGAAAGGGCAAATAAGAGGGAGAGGGAAAGAAXXXXXXXXXXACCCTCTTCTACTACTATGGCTTTCGGGAAAATCTTTCAACCAAGTCTCA
GGTAGATTTGGGAGTAAGGGGAAAGGGCAAATAAGAGGGAGAGGGAAAGAXXXXXXXXXXACCCTCTTCTACTACTATGGCTTTCGGGAAAATCTTTCAACCAAGTCTCA
>Marker16142
CAGTGATCTGCTTGTCGATCCTAACCGACCTCGGGGCCAAGCCTTCCCCCXXXXXXXXXXCTCTTCGTTCTCCTGGTGGCGTCTGCCCGAGATATGCGGATGGCGGAATT
CAGTGATCTGCTTGTCGATCCTAACCGACCTCGGGGCCAAACCTTCCCCCXXXXXXXXXXCTCTTCGTTCTCCTGGTGGCGTCTGCCCGAGATATGCGGATGGCGGAATT
>Marker16476
CGCATAGGTATTCATTCTCAAATATATGGGAATGTTGATGTTTTTTTTTCXXXXXXXXXXACTTCTTCTCCCGGTGATAGTGTTTCATAAATCGACAATCGTGACATAAA
CGCATAGGTATTCATTTTCAAATATATGGGAATGTTGATGAATTTTTTTCXXXXXXXXXXACTTCTTCTCCCGGTGATAGTGTTTCATAAATCGACAATCGTGACATATA
>Marker10227
ATGGCTTTTCACCTCTCACCTTCCAAACTGAAGCCAGGAGATATATGAAAXXXXXXXXXXCCACTCCTATCTCCTCCCTCTCCCCTTCCCTACTCTCTCCTCTTCCCTCC
ATGGCTTTTCACCTCTCACCTTCCAAACTGAAGCCAGGAGATATATGAAAXXXXXXXXXXTCCACTCCTATCTCCTCCCCTCCCCTTCCCCACTCTCTCCTCTTCCCTCC
>Marker27781
TTCTGTCATCATTACAACCGCTACGACAACTATTACCACTATCATAGTCGXXXXXXXXXXATTGCAAGCTTCTCTGCTCCCATATTCTCGGCTCGTCAAGGGCGCGGCGC
TTCTGTCATCCTTACTACCACTACTACAACTATTACCACTATCATAGTCGXXXXXXXXXXATTGCAAGCTTCTCTGCTCCCATATTCTCGGCTCGTCAAGGGCGCGGCGC
>Marker17342
TGACCCACGTCTGTAATTGGCAAGGCTTTTTGTTCGTGTGATTCGGTTTTXXXXXXXXXXCAACAACAATAGTAATAATGGTTATAATGATAATAATAATAACATTCATA
TGACCCACGTCTGTAATTGGCAAGGCTTTTTGTTCGTGTGATTCGGTTTTXXXXXXXXXXCAACAACAATAGTAATAATGATTATAATGATAATAATACTAACGTTCATA
>Marker17443
AGTAGACTGTGGGAGATTCCGGGTTGAGTAGACGATACTGTAGCTGACTTXXXXXXXXXXCATAACTGTCTTGAGGCGAGAAAACAGTAAGGACAGCAGTAGGACGATGA
AGTAGACTGTGGGAGATTCCGGGTTGAGTAGACGATACTGTATAACGTAGXXXXXXXXXXCATAACTGTCTTGAGGCGAGAAAACAGTAAGGACAGCAGTAGGACGATGA
>Marker18667
GGCTGGAGGGGGTGTTGATTTAGACTAGATGTTTCGCTGTCGGTCTGTTCXXXXXXXXXXCGACGCTTCTATTGGGATTTCAGCGTGAAGATGATGCTATATGGTTATGG
GGCTGGAGGGGGTGTTGATTTAGACTAGATGTTTCGCTGTCGGTCTGTTCXXXXXXXXXXCTACGCTTCTATTGGGATTTCAGCGTGAAGATGATGCTATATGGTTATGG
>Marker11197
TTATCTCGTAGAACGAACGTGGACCACGGTAGTAAGATGTTGGCAAGAGGXXXXXXXXXXTTCAGGCAAAATGAAAACAAAAAATGAAAAAAAAATACTATCTGTGCACA
TTATCTCGTAGAACGAACGTGGACCACGGTAGTAAGATGTTGGCAAGAGGXXXXXXXXXXTTTCAGGCAAAATGAAAACAAAAAATGAAAAAAAATACTATCTGTGCACA
>Marker17272
AATGTCGGTGACTACATCAAGCACATATTTCTTCTGAGTAATGTATGTGGXXXXXXXXXXTCACCCACAAACACACATACACACGAACAGACGTATGTATGTGTGTTGAT
AATGTCGGTGACTACATCAAGCACATATTTCTTCTGAGTAATGTATGTGGXXXXXXXXXXACACCCACGAACACACACACACACGAACAAACGTATGTATGTGTGTTGAT
>Marker20962
TTCTCTCTTCTTCATTCACTTTTACTCACCTCCTTCTCTTATCAATTCTCXXXXXXXXXXTCCTGTCTCCTCTTTTCTTAGTCTTATCCTCTCTTCCTTACCTTCTTCCG
TTCTCTCTTCTTCATTCACTTTTACTCACCTCCTTCTCTTATCAATTCTCXXXXXXXXXXTGTCTCCTCTTTTCTTAGTCTTATCCTCTCTTCCTTACCTTCTTCCGTTA
>Marker25471
AGATCTAGACATTTTCTAATCTGAAAGTTGTCAGTTATTCTTACGCTTTCXXXXXXXXXXTCTACAATTCGCGACGGAAGCACCTACTAACTTTTTAGCTTTCCAGCAAG
AGATCTAGACATTTTCTAATCTGAAAGTTGTCAGTTATTCTTACGCTTTCXXXXXXXXXXTCTACATTTCGCGACAGAAGCACCTACTAACTTTTTAGCTTTCCAGCAAG
>Marker14022
ACATTCATATGTGTATTTGCATAGACTCTTATTTATCTTTTTTTTCAATTXXXXXXXXXXGGCTTCCTTACCACACAGCTCATCACACCGCCGGCTTCATCACTACACCC
ACATTCATATGTGTATTTGCATAGACTCTTATTTATCTTTTTTTTCAATTXXXXXXXXXXGGCTTCCTTACCACACAGCTCATCACACCGCCGGCTTCGTCACCACACCC
>Marker15061
TTCCTAACTAATGACCATAAATCACACACACACGCACACACACACACACAXXXXXXXXXXTATCACTGAGATTGTTGTTACTGATAGCATTACTGTTGTTATTGCTGCTG
TTCCTAACTAATGACCATAAATCACACACACACGCACACACACACACACAXXXXXXXXXXTATCACTGAGATTGTTATTTCTGATAGCATTGCTGTTGTTGTTGTTGCTG
>Marker26688
AGAGCGATAGAAATAATTGCGGATAAACATCAAGTAGAAATCTGCACCCAXXXXXXXXXXAACTGTCTATAATCTATATCCATCCATCTATTCACCAAGCTACATATCCA
AGAGCGATAGAAATAATTGCGGATAAACATCAAGTAGAAATCTGCACCCAXXXXXXXXXXAACTGTCTATAATCTGTATCCATCCATCTATTCACCAAGCTACATATCCA
>Marker30015
CTCCCCCACCTCCTTCACTCCCTTATCCCTCTCCCCTCCTTCCCTCCTTCXXXXXXXXXXAAGAAAATATATTGATGATAATGATAATATTGATAATAATCATAATGATT
CTCCCCCACCTCCTTCACTCCCTTATCCCTCTCCCCTCCTTCCCTCCTTCXXXXXXXXXXAAGAAAAGATATTGATGATAATGATAATATTGATAATAATCATAATGATT
>Marker17559
ATGTCAGACGTGACGCATTTAGCAGCACACGACGTCGCAGAAATGACCTCXXXXXXXXXXCCTCTTTTCTACCCATTCTTTTCCCCTCTATTTTTTTCGTTTTGTTCTCG
ATGTCAGACGTGACGCATTTAGCAGCACACGACGTCGCAGAAATGACCTCXXXXXXXXXXCCCTCTTTTCTACCCATTCTTTTCTCCTCTCTTTTTTCGTTTTGTTCTCG
>Marker16464
ATATCATCGTTGCAAGCAATGGCTGGGCAATGAGGGAGAAATGATAATAAXXXXXXXXXXCTCGACCAGAAACACACAAGTTTACAACAACGACAACAACAAAACGTCGC
ATATCATCGTTGCAAGCAATGGCTGGGCAATGAGGGAGAAATGATAATAAXXXXXXXXXXCCCGACCAGAAACACACAAGTAAACAACAACGACAACAACAAAACGTCGC
>Marker18059
ACCCGATGTGAAAGAGGTGTTCTATGCCAAAGTCACATCTGTGGTAGACAXXXXXXXXXXTGGGGGAAGAAGTGTGTGTGAGTAGGTTCGCCGCAGCAATCTCTGATCGG
ACCCGATGTGAAAGAGGTGTTCAATGCCAAAGTCACATCTGTGGTAGACAXXXXXXXXXXTGGGGGAAGAAGTGTGTGTGAGTAGGTTCGCCGCAGCAATCTCTGATCGG
>Marker16189
TTTCCTCTCTTTCTGGTATCTTTTCCTTCTCACCTTCTCAATTTCCTCTCXXXXXXXXXXCTCTTTCCCCTCACTTCAGCGCCGCCCCTTCGCTTCCCAGCACCTCATCT
TTTCCTCTCTTTCTGGTATCTTTTTCTTCTTACCTTCTCAATTTCCTCTCXXXXXXXXXXCTCTTTCCCCTCACTTCAGCGCCGCCCCTTCGCTTCCCAGCACCTCATCT
TTTCCACTCTTTCTGGTATCTTTTTCTTCTCACTTTCTCAATTTCCTCTTXXXXXXXXXXCTCTTTCCCCTCACTTCAGCGCCGCCCCTTCGCTTCCCAGCACCTCATCT
>Marker13048
GCGGGGGTCAAGTGGCCCGTCTCCAAAATGCCCCAGAGAAGAAGAAAGGGXXXXXXXXXXTAAAGAGGAGAGAAAGAAGAAGATGAATAAAAAGAGAAGGCGGCCGGCTA
GCGGGGGTCAAGTGGCCCGTCTCCAAAATGCCCCAGAGAAGAAGAAAGGGXXXXXXXXXXGAATAAAGGGGAGAGAAAGAAGATGAATAAAAAGAGAAGGCGGCCGGCTA
>Marker18506
ATATGAGGTAGATCGCAGGACGGATAAATGAACGTGAAATTAGGATAAAAXXXXXXXXXXGGCCGGGTCAAGGTCAACAAGAATAGGGAGGCTCCCTACACCGGCGTGCT
ATATGAGGTAGATCGCAGGACGGATAAATGAACGTGAAATTAGGCTAAAAXXXXXXXXXXGGCCGGGTCAAGGTCAACAAGAATAGGGAGGCTCCCTACACCGGCGTGCT
>Marker18820
TTGCCGTTTTAGACTTTCCTTTTCATATTCTTTTTTATTTCATTTTCTTTXXXXXXXXXXGACGTGTTCATTGTTCAACCGCTTGGGGAAATAACACGCAAATGTTCGGT
TTGCCGTTTTAGACTTTCCTTTTCATATTCTTTTTTTATTGTCTTTTCGTXXXXXXXXXXGACGTGTTCATTGTTCAACCGCTTGGGGAAATAACACGCAAATGTTCGGT
>Marker17369
GAAACATCAGAGGGACACCTTCGGCCCGAAGCCCGGAGGCAAACATTTACXXXXXXXXXXGGGCGAGAACTATTCATTCCAAATAGAATGAGAAAAGTATGAGTAGATAG
GAAACATCAGAGGGACACCTTCGGCCCGAAGCCCGGAGGCAAACATTTACXXXXXXXXXXGGGCGAGAACTATTCATTCCAAATAGAATGAGAAAAGAATGAGTAGATAG
>Marker11717
GCAGCCACAGCAAATAAGCGACGGGCCGATGTGTGGTATTTCCCGTAAACXXXXXXXXXXGATTCAGGAGCAATTAGGCTACCGTGATTTTTTTTGTTTTACTCCTCTCC
GCAGCCACAGCAAATAAGCGACGGGCCGATGTGTGGTATTTCCCGTAAACXXXXXXXXXXGATTCAGGAGCAATTAGGCTACCGTGATTTTTTTTGTTTTATTCCTCTCC
GCAGCCACAGCAAATAAGCGACGGGCCGATGTGTGGTATTTCCCGTAAACXXXXXXXXXXGATTCAGGAGCAATTAGGCTACCGTGATTTTTTTTGTTTTATTCCGCTCC
>Marker16758
AAGCAGTAATAAGCAGGAACGTAAGTACACGTGAACAACAGTGGACGAGCXXXXXXXXXXCATAACTGAATAATAATCACAATAGTAATCATTCCTATTATTACCAGCCT
AAGCAGTAATAAGCAGGAACGTAAGTACACGTGAACAACAGTGGACGAGCXXXXXXXXXXCATAAGTGAATAATAATCACAATAGTAATCATTCCTATTATTACCAGCCT
>Marker14787
GATTTGTAATAATTCCAAGAAGTAGGGTTCGTAGAGCTTCTTGACTTACTXXXXXXXXXXCGGGAAAGTCATTTTCGTGAGTTTTCCGCCCACGGTAGGCCCTTCACGAA
GATTTGTAATAATTCCAAGAAGTAGGGTTCGTAGAGCTTCTTGACTTACTXXXXXXXXXXCGGGAAAGTCATTTTCGTGAGTTTTCCGCCCACGGTAGGCCATTCACGAA
>Marker23411
TACTATTGCTACTACTACCTTATCTGATATTTCTACTACTACTTCTAGTAXXXXXXXXXXCTTCGCTATAGTCAGTATATACACAATGAACATTATACTCTATGTCCAAA
TACTATTGCTACTACTACCTTATCTGATATTTCTACTACTACTTCTAGTAXXXXXXXXXXAATCACTATAGTCAGTATATACACAATGAACATTATACTCTATGTCCAAG
>Marker12509
TTATGTCAATGGTGAATACCCTCTCGGTGGATGAATGCGGGGTATTGTGTXXXXXXXXXXTATTCATAATAACAATTGCAGTAATAGCAATGACAGTAATAATAGCAGCC
TTATGTCAATGGTGAATACCCTCTCGGTGGATGAATGCGGGGTATTGTGTXXXXXXXXXXTATTCATAATAACAATTGCAGTAATAGCAATCACAGTAATAATAGCAGCG
>Marker13184
AGTCGAAGTTATGAGCCAAGTATGTGACGTTGGTATGGAGCAGTTATGTGXXXXXXXXXXAGAGATTACAGCAGGTGGCTTGTCGGGACCTCACTCGCGACTTGCTATTA
AAGTCGAAGTTATGAGCCAAGTATGTGACGTTGGTATGGAGCAGTTATGTXXXXXXXXXXAGAGATTACAGCAGGTGGCTTGTCGGGACCTCACTCGCGACTTGCTATTA
>Marker23607
TGGGAAGGCAATATGAGAAGAAAAAGAAATTTATACGCAAAATGGAGTTGXXXXXXXXXXGATAAGCAATGAAAGATGAAGATAAGACAAAAAGAATGAAAGAGAAGACG
TGGGAAGACAATATGAGAAGAAAAAAGAAATTTATACGCAAAATGGAGTTXXXXXXXXXXGATAAGCAATGAAAGATGAAGATAAGACAAAAAGAATGAAAGAGAAGACG
>Marker13601
AAAATGCCGTTCCTGGGTTTCCGTGAACCCTCCCTGTTGTCACCACGCCCXXXXXXXXXXCCCTCTTCGTCATCAACCTGCCGTCATCTGCCCCCTCTCCTGCGCGAAGA
AAAATGCGGTTCCTGGGTTTCCGTGTCCCCTCCCTGTTGTCACCACGCCCXXXXXXXXXXCCCTCTTCGTCATCAACCTGCCGTCATCTGCCCCCTCTCCTGCGCGAAGA
>Marker20984
GGGGGATCTTTTTCTAGAATATGTGAATACGTATATGTGGATATTGTTAGXXXXXXXXXXGATAGATAAATCGACAGACAGATATAAAGAGATAATAGCGGTAGCCACTG
GGGGGGTCTTTTTCTAATTTATGTGAATACGTATATGTGGATATTGTTAGXXXXXXXXXXGATAGATAAATCGACAGACAGATATAAAGAGATAATAGCGGTAGCCACTG
>Marker15475
TTAGTGTATGTGGATTCACCTGTATATTAGTTTTCTCAAACATATGAGCTXXXXXXXXXXTGAAGTTAGGGTGATGAAATATCTACTGAGGTACAGGGATATGAAATGTG
TTAGTGTATGTGGATTCACCTGTATATTAGTTTTCTCAAACATATGAGCTXXXXXXXXXXAAGTTAGGGTGATGAAATATCTACTGAGGTATACGGATATGAAATGTCTG
>Marker19618
TTCAATGCTTGCAGTTACATTGAGATCACCTCCGAAGTGACCGGCACGGCXXXXXXXXXXCCAGTCGGGGGACTCGTTATCTAAGTTTTGAATAAAGAGGCATATTCTCT
TTCAATGCTTGCAGTTACATTGAGATCACCTCCGAAGTGACCGGCACGGCXXXXXXXXXXCAGCCGGGGGACTCGTTATCTAAGTTTTGAATAAAGAGGCATATTCTTGT
>Marker19514
TCAATCTAATTGCTGTTATCATCATTACCACCGTTTCTGTTTTTGTTATTXXXXXXXXXXTGTTATTGTAGAAAGAGAATTTCTCGCTCCTTATTTCGTACTTCCGGTTG
TCTAATTGCTGTTATCATCATTACCACCGTTTCTGTTTTTGTTATTGGTGXXXXXXXXXXTGTTATTGTAGAAAGAGAATTTCTCGCTCCTTATTTCGCACTTCCGGTTG
>Marker15909
TCTGGTTGCGGTTAGCGGCGTGCTCTGACAGGGCATAAAATACGGAAAGGXXXXXXXXXXATATAACTCGATATTTTCTGCCACTCGCCAAGGCTGATTTATCACTCCGG
TCTGGTTGCGGTTAGCGGCGTGCTCTGACAGGGCATAAAATACGGAAAGGXXXXXXXXXXATATAACTCGATATTTTCTGCCACTCCCGAAGGCTGATTTATCACTCCGG
>Marker24471
ACTCTTAGACTAATTTCGTGTTTTCTTTGTCCTGAGGCGAATTTTAGAATXXXXXXXXXXTGAAGCTAAAATGTCGGAATGGACGGGTCTGATAGCAGCAAGCAGGCAGA
ACTCTTAGACTAATTTCGTGTTTTCTTTGTCCTAAGGCGAATTTTAGAATXXXXXXXXXXTGAAGCTAAAATGTCGGAATGGACGGGTCTGATAGCAGCAAGCAGGCAGA
>Marker8735
AAGAAATGGGGAGAGATGAGGGGTGGTAACACGTGGGGAGGAAGAGAGGGXXXXXXXXXXGGGAAAGGAGAGGAGGGGAGGGAGGAAGCGGGAAGTGGGAGGGATCCGTC
AAGAAATGAGGAGAGATGAGGGGTGGTAACACGTGGGGAGGAAGAGAGGGXXXXXXXXXXGGGAAAGGAGAGGAGGGGAGGGAGGAAGCGGGGAGTGGGAGGGATCCGTC
>Marker24104
TCAGCTTTATAGATTCAGATCATATTTTGGTATTCTGATTAGATTTTGAGXXXXXXXXXXCCTTGACCTAGAGGTCTTACTTGACAGCGAGGTTGTGATGGATGACCCCG
TCAGCTTTATAGATTCAGATCATATTTTGGTATTCTGATTAGATTTTGAGXXXXXXXXXXCCTTGACCTACAGGTCTTACTTGACAGCGAGGTTGTGATGGATGACCCCG
>Marker14287
AACTCACCCATTTGACCTCAAATCGCCTCTCCAATTCGACTCATCTGATTXXXXXXXXXXTACCTGCGCGGTTTGCGGGACTTCTAGGAAATTTGTAATCACTTTTTTTC
AACTCACCCATTTGACCTCAAATCGCCTCTCCAATTCGACTCATCTGATTXXXXXXXXXXACCTGCGCGGTTTGCGGGACTTCGAGGAAATTTGTAATCACTTTTTTTTC
AACTCACCCATTTGACCTCAAATCGCCTCTCCAATTCGACTCATCTGATTXXXXXXXXXXACCTGCGCGGTTTGCGGGACTTCTAGGAAATTTGTAATCACTTTTTTTTC
>Marker19756
CATAGACCTAAGAAAAGCACATTAGAAATAAAGGTAATTATTTACAGTATXXXXXXXXXXCAAGAATATCATTCAATTTGCCCTAACTTAGTGCATCCAAACTGTAAAGA
CCATAGGCCTAAGAAAAGCACATTAGAAATCAAGGTAATTATTTACAGTAXXXXXXXXXXCAAGAATATCATTCAATTTGCCCTAACTTAGTGCATCCAAACTGTAAAGA
>Marker10440
TCTGAGGAGGAAAGGGGGAAGAGGAGGAGAAGAGGGGGGAGAGGAGGAGAXXXXXXXXXXCGAGGCAGAGAAAAAAATCCTTCCGCGATGCTCACTATCCTTCCGCCTCC
TCTGAAGAGGAAAGGGGGAAGAGGAGGAGAAGAGGGGGGAGAGGAGGAGAXXXXXXXXXXACGAGGCAGAGAAAAAATCCTTCCGCGATGCTCACTATCCTTCCGCCTCC
>Marker12221
GGACTTTCTAAATGAAAGGTAAACGAGTACTGTAATTAGAGGTAAATGGAXXXXXXXXXXCACAAAGTAATAACAATGTAACGGTTGTTTGAACACAGAGCACCAAATAG
GGATTTTCTATGTGAAAGGTAAACGAGTACTGTAATTAGAGGTAAATGGAXXXXXXXXXXCACAAAGTAATAACAATGTAACGGTTGTTTGAACACAGAGCACCAAATAG
>Marker13661
TTGTTATCGCTTGGTCGATTTTTGCTTATCTCGAGCTTGATTCCCTTTTAXXXXXXXXXXCCATCATACGTCACCACCTCAAAAGGCTTCTTTGGACTCCTTATCTCGTC
TTGTTATCGCTTGCTCGATTTTTGCTTATCTCGAGCTTGATTCCCTTTTAXXXXXXXXXXCCATCATACGTCACCACCTCAAAAGGCTTCTTTGGACTCCTTATCTCGTC
>Marker15399
AAGGAAGCATCTGCCAGCGGGGAAGGACGACGGGCCGAGGGGAAGAGGGCXXXXXXXXXXAACGCCATCTCTCTCTCTTCTTTTTCACAACATCTCCTTGAGCTTTTATC
AAGGAAGCATCTGCCAGCGGGGAAGGGCGACGGGCCGAGGGGAAGAGGGCXXXXXXXXXXACGCCATCTCTCTCTTCTTCTTTTTCACAACATCTCCTTGAGCTTTTATC
>Marker17370
TTCATCTGGTGATTGCTCTAGAATCTCGGATAGACGCGACAGAAACAGATXXXXXXXXXXATTTAGGAAAAGGTTCAAAATGAGAGGGAAATCCAATGTCGTCAAGATTT
ATCTCATCTGGTGATTGCTCTAGAATCTCGGATAGACGCGACAGAAACAGXXXXXXXXXXATTTAGGAAAAGGTACAAAATGAGAGGGAAATCCAATGTCGTCAAGATTT
>Marker15179
GGATTTTGTCTATATGTCAGTACATAGCAAGGTACGTTGCTGATACATAAXXXXXXXXXXGAGCTACACCTATTGCCTTGCACAGAGAATGGGTTTTGAGTGCTTGGGGC
GGATTTTGTCTATATGTCAGTATATAACAAGGTACGCTGCTGATACATAAXXXXXXXXXXGAGCTACACCTATTGCCTTGCACAGAGAATGGGTTTTGAGTGCTTGGGGC
>Marker22224
GTTACTCGCTTCTCGCATCATTTCTCCTCCGCCCCCTCCCTCGGCTCTCCXXXXXXXXXXATTGTATGTCGCTGTTGTCTGTCTTGTTTTGTCTGTCTGTATTGTATCAA
GTTACTCGCTTCTCGCATCATTTCTCCTCCGCCCCCTCCCTCGGCTCTCCXXXXXXXXXXTATTGTGTGTCGCTTTTGTCTGTGTCTTGTCTTGTCTTGTTTGTATTGTA
>Marker16672
GCTGCGTGTAGAGTAGGCAGCAGTAGGAGTATATGTAGTAAATATACGTAXXXXXXXXXXAAGAGGGAAGTGTGTGTGAAAGAAAATGCAAAAACAAGATTTTCTGAACA
GCTGCGTGTAGAGTAGGCAGCAGTAGGAGTATATGTAGTAAATATACGTAXXXXXXXXXXAAGAGGGAAGTGTGTGTGAAAGAAAATGCAAAAACAAGATTTTCTGGACA
GCTGCGTGTAGAGTAGGCAGCAGTAGGAGTATATGTAGTAAATATACGTAXXXXXXXXXXAAGAGAGAAGTGTGTGTGAAAGAAAATGCAAAAACAAGATTTTCTGAACA
>Marker21323
AGCTTTTAGCATTATTACCAGCACACTTTTGTCGAGCAATATCTGGTAATXXXXXXXXXXTTTCTTCTGTCTTTCATTTTCTTTCTTCTTCACCTTTTCCTTCTTCTGTC
AGCTTTTAGCATTATTACCAGCACACTTTTGTCGAGCAATATGTGGTAATXXXXXXXXXXTTTCTTCTGTCTTTCATTTTCTTTCTTCTTCACCTTTTCCTTCTTCTGTC
>Marker16477
GAAAGAAAAGAGGAGAAAGGAAGTGTGAAAGAAAAGAAATGAATGGATGAXXXXXXXXXXTTAGGGAGGAAGAAAGGAAGGAAGCAAGGTAAGAAGAAAATAAAAAAGGA
GAAAGAAAAGAGGAGAAAGGAAGTGTGAAAGAAAAGAAATGAATGGATGAXXXXXXXXXXTAGGGAGGAAGAAAGGAAGGAAGCAAGGTAAGAAGAAAATAAAAAAAGGA
>Marker19939
ACGTTTATTGCGAACGCGCAGCCACTTTTCAATTCTTCGGTAAAAGTACAXXXXXXXXXXACCATTAGCACCAGCACATCTCTTTCATCATCATCATCACTATAATCAGC
ACGTTTATTGCGAACGCGCAGCCACTTTTCAATTCTTCGGTAAAAGTACAXXXXXXXXXXATTACCACCAACACATCACTTTCATCATCATCATCATCACTATAATCAGC
>Marker11175
GAGTGTGTGAGGCGGTGGAGGATGAGTGAGGCTGCTGGAGGAGGAGGAGAXXXXXXXXXXTCTTGGGTCTATAAAACGAGAGGAGAGAAATGGAAACGAACGGAAACGGC
GAGTGTGTGAGGCGGTGGAGGATGAGTGAGGCTGCTGGAGGAGGAGGAGAXXXXXXXXXXTCTTGGGTCTATAAAACGACAGGAGAGAAATGGAAACGAACGGAAACGGC
>Marker16480
GCTCCTGTACCCGTCCATCCATTCATAAAAATATATGTAAACACATACTAXXXXXXXXXXTCTGCGCGTATTTTACATAAACAGTCACCAGAACTTTTGATCGTGAAGAC
GCTCCTGTACCCGTCCATCCATTCATAAAAATATATGTAAACACATACTAXXXXXXXXXXTCTGTGCGTATTTTACATAAACAGTCACCAGAACTTTTGATCGTGAAGAC
>Marker19359
TTACATCAACAAAAATGACAACTACAATGCTAACAGTAGTAATAATGATGXXXXXXXXXXAGAGGATAGCATAGGGGGTGGTGCGTATGGGAGAGGGGGAGGCTTTAGGG
TTACATCAACAAAAATGACAACTACAATGCTAACAGTAGTAATAATTATGXXXXXXXXXXAGAGGATAGCATAGGGGGTGGTGCGTATGGGAGAGGGGGAGGCTTTAGGG
>Marker15652
TTCGATGTAATTTGATCAGAACCTGCCTGCCACAATAGGAAAAGAAAAAGXXXXXXXXXXCTATCTCCATCTATTTATCTATCTCTTTCGCAAACGACTCCACTGAAGGA
TTCGATGTAATTTGATCAGAACTTGCCTGCCACAATAGGAAAAGAAAAAGXXXXXXXXXXCTATCTCCATCTATTTATCTATCTCTTTCGCAAACGACTCCACTGAAGGA
>Marker15219
ATTCTACCTCCGGGGCCGTGTAATAGACCACCTCTGCCACAACAGCACCGXXXXXXXXXXGTTCGAAGCAGAAGATAAAGAAAAAGTCCTTTGATTTTCTATTAGTCTAA
ATTCTACCTCCGAGGCCGTGTAATAGACCACCTCTGCCACAACAGCACCGXXXXXXXXXXGTTCGAAGCAGAAGATAAAGAAAAAGTCCTTTGATTTTCTATTAGTCTAA
>Marker14585
AGACAAATAAGGTAAATTATATCTCGATACTGAAACGAGACTGGCCAGGGXXXXXXXXXXCGAAAAAAAAAACTATTGCAAACGAGTGCAGGAGCCATCGTGCAATCAGT
AGACAAATAAGGTAAATTATATCTCGATATTGAAACGAGACTGGCCAGGGXXXXXXXXXXCGAAAAAAAAAACTATTGCAAACGAGTGCAGGAGCCATCGTGCAATCAGT
>Marker13962
ATTTAGGCGAGATGTTCAAAGGGTACTTGTGAGTGCCAATACGGCTTATGXXXXXXXXXXAGCCCGGCCAGCCAACCGCTAGGGGGACAAATAGCAATAAAAGGGGTCAG
ATTTAGGCGAGATGTTCAAAGGGTACTTGTGAGTGCCAATACGGCTTATGXXXXXXXXXXAGCCCGGCAAGCCAACCGCTAGGGGGACAAGTAGCAATACAAGGGGTCAG
>Marker21224
TTCCTTATTTATCTTTTACACTTTCTGCTTCCCATTCTCTTCTTTCATTTXXXXXXXXXXCTTTGCTGTTTCCTTTTTTGTCTACTTCTTCCTAGTTCTCATTCCCTTCT
TTCCTTATTTATCTTTTACACTTTTTGCTTCTCATTCTCTTCTTTCATTTXXXXXXXXXXCTTTGCTGTTTCCTTTTTTGTCTACTTCTTCCTAGTTCTCATTCCCTTCT
>Marker28652
AATATTACCGAGACAGTTGAAGGATTCTTCTTGTTCTCTGTAGGCTGCCAXXXXXXXXXXGATGTCTCAAACCACAAATGAGGCATTTGGCGGATGGATGAAGTCCTGCC
AATATTACCGAGACAGTTGAAAGATTCTTCTTGTTCTCTGTAGGCTGCCAXXXXXXXXXXGATGTCTCAAACCACAAATGAGGCATTTGGCGGATGGATGAAGTCCTGCC
>Marker23119
TTATCAAATAACGTCGGTTTCAAATCTACTATTCTATTCTTTATGAACAAXXXXXXXXXXTTTCCTTCGGGACTGGAAATGGCTTGGCGAGAGTATGGGAAATATTTCTC
TTATCAAATAACGTCGGTTTCAAATCTACTATTCTATTCTTTATGAACAAXXXXXXXXXXTTTCCTTCGGGACTGGAAGTGGCTTGGCGAGAGTATGGGAAATATTTCTC
>Marker15828
CCGTGTGGTACAAAAGATAGGAGAATGAATAGAAAAAAAAAAATGTAGAAXXXXXXXXXXAGGCGGTCAGGTCAGCAGCCTCCGACTTGTGAGGGCGTGAACGGAGTAAA
CCGTGCGGTACAAAAGATAGGAGAATGAATAGAAAAAAGAATGTAGAATCXXXXXXXXXXAGGCGGTCAGGTCAGCAGCCTCCGACTTGTGAGGGCGTGAACGGAGTAAA
>Marker17897
ACCCCAAGTAAGAGGAATTGTTTTGAGCGTTGTGAATATTTGAATATCCTXXXXXXXXXXCCAAACACTACCAGACACATTAGTGGACACTGCATACATCTCATTCAAAA
ACCCCAAGTAAGAGGAATTGTTTTGAGTGTTGTGAATTTTTGAATATCATXXXXXXXXXXCAAACACTACCAGACACATTAGTGGACACTGCATACATCTCATTCAAAAT
>Marker10069
TCCGATGATTTTCCCGCGTCGAGAGAGGGAGAGGGTGGGGGAGAAAGAGAXXXXXXXXXXATCGCTTCGGAATTTATCTCGCATCTGTCACAGGCTTCGATAGCGACCGA
ATCCGATGATTTTCCCGCGTCGAGAGAGGGAGAGAGGGGAGAGGGAGAGGXXXXXXXXXXATCGCTTCGGAATTTATCTCGCATCTGTCACAGGCTTCGATAGCGACCGA
>Marker16327
AAAGTCATCCGGACCAGTCTAATACAAGGAGACGTTATAATTCCACTTTAXXXXXXXXXXGGCCGGATCGTGTAACACAACTCGTTTGAGTATATTTGTCTGTATCGTGT
AAAGTCATCCGGACCAGTCTAACAGGAGACGTTATAATTCCACTTTACTTXXXXXXXXXXGGCCGGATCGTGTAACACAACTCGTTTGAGTATATTTGTCTGTATCGTGT
>Marker17995
TGGTTATTGCTGTTACAACTAGCATTACAATCATCGAAATTATTATCATTXXXXXXXXXXAGGAGTAGAATAGAGAGAAGTAGCTTTGCAATTGGTCTTCAGGGATTTTA
TGGTTATTGGTGTTACAACCACCAGCATTACAATCATCGAAATTATTATCXXXXXXXXXXAGGAGTAGAATAGAGAGAAGTAGTTTTGCAATTGGTCTTCAGGGATTTTA
>Marker13143
ATGGGCGGTCCAACGGTCGTGTGCTTGAACCCATTGATGGCGATGCCCCCXXXXXXXXXXGCGCGTTTTGTTTCCGTTTTTTTGTTTTTATTCCATTGATTCTCGTTCCA
ATGGGCGGTCCAACGGTCGTGTGCTTGAACCCATTGATGGCGATGCCCCCXXXXXXXXXXGCGCGTTTTGTTTCGGTTTTTTTGTTTTTATTCCAATAATTCTCGTTCCA
>Marker17049
AGTGTGTTCTTGCTTTCTTTTTTATTGTGTTATGTGCTTTTCTCATTCGTXXXXXXXXXXGAGGCCGTGCATTCAGTCGGAAGATTACTCGACAAGGTTTGAATATGTCG
TGTGTTCTTGCTTTCTTTTTTATTGTGTTATGTGCTTTTCTCATTCGTTCXXXXXXXXXXGAGGCCGTGCATTCAGTCGGAAGATTACTCGACAAGGTTTGAATATGTCG
>Marker20642
TATTGCTACCTGTGCTGCTACTACTACCTCCAATACTACGATGCGGATTGXXXXXXXXXXTAAAATTACCATTACTGTTACTAGCATTATTACTCTTACTATTACTATCA
TATTGCTACCTGTGCTGCTACTACTGCCTCCGATACTACGATGCGGATTGXXXXXXXXXXTAAAATTACCATTACTGTTACTAGCATTATTACTCTTACTATTACTATCA
>Marker19332
TATTACCTTCAATGTGTCTGCCTGATGATTGAGTGTGGCAAATAATGTCTXXXXXXXXXXACAGACAGGGAGAAACACCGCCTTTGTGTACTCTATCGATCGGCGAAGAG
TATTACCTTCAATGTGTCTGCCTGATGATTGAGCGTGGCAAATAATGTCTXXXXXXXXXXACAGACAGGGAGAAACACCGCCTTTGTGTACTCTATCGATCGGCGAAGAG
>Marker20681
AGTGCTTTTTATTTTTTTATTTTTTTGACATTCGTATGGCAATTACCTTGXXXXXXXXXXTTCGTGTTGATAACTGAGTTACGGGGAAGGTGGCGAGGTGTTTCGAAGTC
AGTGCTTTTTATTTTTTTATTTTTTTGACATTCGTATGGCAATTACCTTGXXXXXXXXXXTTCGTGTTGATAACTGAGTTACGGCGAAGGTGGCGAGGTGTTTCGAAGTC
>Marker18664
TATATATTTGGTATTTCACACTGAGTGCCTTTGGCTTTGCAGTTGCAACAXXXXXXXXXXACAAGAGAGACGGAGGAAGGAAGGAGATAGGACAGACTGAGAAACGAGAC
TATATATATTTGGTATTTCACACTGAGTGCCTTTGGCTTTGCAGTTGCAAXXXXXXXXXXACAAGAGAGACGGAGGAAGGAAGGAGATGAGACAGACTGAGAAACGAGAC
>Marker12467
ACCCACGAAGAAGGAAACAGGAAGCGAAAGGCAAGAGAAAGTGATATGAAXXXXXXXXXXTTCGGTTTCTTAGGTTTTTTTTCTTTCTCTCTCTCTCTTTCTCTTTTTTT
ACCCACGAAGAAGGAAACAGGAAGCGAAAGGCAAGAGAAAGTGATATGAAXXXXXXXXXXTCGGTTTCTTAGGTTTTTTCTTTTTCTTTCTCTCTCTCTTTCTCTTTTTT
>Marker10745
ATGATGACGGGCGGAGGTAGCACTCGGCGATCTCTGGGGCGGAGGCGGAGXXXXXXXXXXCCGCCGCTCGACTCGCGCCGGATTCCGGGCCCGTCTTCAGCCGTGCATTG
ATGATGACGGGCGGAGGTAGCGCTCGGCGATCTCTGGGGCGGAGGCGGAGXXXXXXXXXXCCGCCGCTCGACTCGCGCCGGATTCCGGGCCCGTCTTCAGCCGTGCATTG
>Marker18882
AGTGAGTAAATTTATTTCCCTCCTTCAAACCACCTAACTTGTAGTTGCTTXXXXXXXXXXACTCTCTTTCCCTTTCTTTCTCTTTATCAATCTCTCTCTCCCTCTTTTTC
AGTGAGTAAATTTATTTCCCTCCTTCAAACCACCTCACTTGTAGTTGCTCXXXXXXXXXXACTCTCTTTCCCTTTCTTTCTCTTTATCAATCTCTCTCTCCCTCTTTTTC
>Marker13546
GTCAATCTCCTGCACCGTGAGTAGCCCCAGGGGATTCACGGACAACGGCTXXXXXXXXXXCTCTTGGTATATCTGGAGCGCTATCTATGGGTACATTTTCTCAGCACTAT
GTCAATCTCCTGCACCGTGAGTAGCCCCAGGGGATTCACGGACAACGGCTXXXXXXXXXXCTCTCGGTATCTCTTGAGCGCCATCTATGGGTACATTTTCTCAGCAATAT
>Marker16590
AACATTTAGCGCTACGTCATCTACGTTGGTGTTGTTGTTGTTTTTTTGGGXXXXXXXXXXAAATACCATATAACTTGTTCTTGATAGTTTGTGAGGGTGTAATGTATTTG
AACATTTAGCGCTACGTCATCTACGTTGGTGTTGTTGTTGTTTTTTTGGGXXXXXXXXXXAAATACCATATAACTTGTTCTTGATAGTTTGTGAGGGTGTAAAGTATTTG
>Marker20587
CCTGAGCTGTCATTGTCAAACTGTCAGTGTCAGAGGCAGACATCTCCCCCXXXXXXXXXXAAGATGAAAGAAAGTAGAATATAGACTATGAAAGAAAGTAGAATATAGAC
CCTGAGCTGTCATTGTCAAACTGTCAGTGTCAGAGGCAGACATCTCCCCCXXXXXXXXXXACGAAAGAAAGTAGAATATAGACTAAGATGAAAGAAAGTAGAATAGAGAC
>Marker15617
GACTCAAAAGTGGATAGCATTGCACCAAGATTCCCGGGCCCGGTTTTCTTXXXXXXXXXXCCGTCGTAACAATCCGTCATTCTCCGAAGTAACGACTAATACGCTGCGAT
GACTCAAAAGTGGATAGCATTGCACCAAGATTCCCGGGCCCGGTTTTCTTXXXXXXXXXXCCGCCGTAACAATCCGTCACTCTCCGAAGTAACGACTAATACGCTGCGAT
>Marker26471
CTTGAATATCTCTAAAATAATATCACTATCATCATTGTCATCAACTATTGXXXXXXXXXXAGTAGGCAATTGTATATAGAACGCGGGGAAGTGGTCAAGTGCGGTATATT
CTTGAATATCTCTAAAATAATATCACTATCATCATTGTCATCAACTATTGXXXXXXXXXXAGTAGGCAATTGTATATAGAACGCGGGGAGGTGGTCAAGTGCGGTATATT
>Marker18766
TCCTGTTCCTCTTCTGCTCTTCGTCTTCCTCCTGCTCCTTACCTTTTCCCXXXXXXXXXXTGACGGAGGAGCCTTTTGTGAGGAAAACGAAAACCTCGTACATCGACGTT
TCCTGTTCCTCTTCTGCTCTTCGTCTTCCTCCTGCTCCTTACCTTTTCCCXXXXXXXXXXTGACGGAGGAGCCTTTTGTGAGGAAAACGAAAACCTCGAACATCGACGTT
>Marker19053
GTTCTTTCATCAAAATCTACATCTTCAGCAATGTGTTTCTCTCTCAAATAXXXXXXXXXXCGCCAGAACCGCACGTCAGAACCGCAGTCCGACGTGACGCACCTCGCCCA
GTTTTTTCATCAAAATCCACATCTTCAGCAATGTGTTTCTCTCTCAAATAXXXXXXXXXXCGCCAGAACCGCACGTCAGAACCGCAGTCCGACGTGACGCACCTCGCCCA
>Marker23259
TCAGGTCGGACAGAATGGACTTCGAGGAGAATCGAATCCTCCTGATGTGCXXXXXXXXXXTTGTATTTCCTCTTCCCTTCCGTCAATTTCTTGCTTTTTTTATTCGTCTA
TCAGGTCGGACAGAATGGACTTCGAGGAGAATCGAATCCTCCTGATGTGCXXXXXXXXXXTTGTATTTCCTCTTCCCTTCCGTCAATTTCTTGCTTTTTTTATTAGTCTA
>Marker14861
AAAGTGGGGAAAGGGATAGGGAAAAGAGATAAGGAGAGGGGGCGCTTGGAXXXXXXXXXXGAAGGTAAGGAGGAGTTACCCTAGAAGAAGGTAGGAGGGGGAAGGGAGTC
AAAAGGTGGGGAAAGGGATAGGGAAAAGAGATAAGGAGAGGGGGCGCTTGXXXXXXXXXXGAAGGTAAGGAGGAGTTACCCTAGAAGAAGGTAAGAGGGGGAAGGGAGTC
>Marker19695
ACAAAACAAGAGAGACCGTGGAATGAAACGAGAAACAAAAGAAAAAAACAXXXXXXXXXXAACGCAAGCAAACCCGGGCGTCGGCGAGGACGGGGAAATAAGCCTCCCTC
ACAAAACAAGAGAGACCGTGGAATGAAACGAGAAACAAAAGAAAAAAACAXXXXXXXXXXAACGCAAGCAAACCCGGGCGTCGCCGAGGACGGGGAAATAAGCCTCCCTC
>Marker6367
CCCCCCCCCTCATAAGAAAAACTCTCCAACAAATTCAACTGCAGAAAATAXXXXXXXXXXACAATGCCCTTTCCCAGATCCACCACTTGATACTACACCAACCTTCCCCT
ACCCCCCCCCCTCATAAGAAAAACTCTCCAACAAATTCAACTGCAGAAAAXXXXXXXXXXACAATGCCCTTTCCCAGATCCACCACTTGATACTACACCAACCTTCCCCT
>Marker19228
ATCAAACCCAAACTAAGAACTTATGCAATCAATTCCCAAAGTTTGTCGTTXXXXXXXXXXCAAATACCCCAAATACCAGTGATCCCATCTTGACTATATCATCTTCTAAC
AATCAAACCCAAACTAAGAACTTATGCAATCAATTCCCAAAGTTTGTCGTXXXXXXXXXXCAAATACCCCAAATACCAGTGATCCCATCTTGACTATATCATCTTCTAAC
>Marker15018
AATCTTCTCATCCAAGTATTCAAAAGTGTACACATACTGATAAATAAAGAXXXXXXXXXXTGTATTTCTGAGATTTGTAGGTCAGGCGAGTTGGTGTCTCCAGCGATTTC
ATCTTCTCATCCAAGTATTCAAAAGTGTACACATACTGATAAATAAAGATXXXXXXXXXXTGTATTTCTGAGATTTGTAGGTCAGGCGAGTTGGTGTCTCCAGCGATTTC
>Marker28310
TAACCACAAACAGGCACAGACAAACACAAACTCCCAACTATAGTAACCACXXXXXXXXXXTCCATCTGCTGAGAAATGATATAAGGGCAGACGACAGCGTGGTCGAAATC
TAACCACAAACAGACACAGACAAACACAAACTCCCAACCATAGTAACCACXXXXXXXXXXTCCATCTGCTGAGAAATGATATAAGGGCAGACGACAGCGTGGTCGAAATC
>Marker21227
CTGCTGGTTCGGTGGTTATAAGATTGATGCTTATTCTACACTATAGTAAAXXXXXXXXXXGAAACTGCCCAATCACAGGCTGAATAAACGGTTGAAATATTTAGAACGTA
CTGCTGGTTCGGTGGTTATAAGATTGATACTTATTCTACACTATAGTAAAXXXXXXXXXXGAAACTGCCCAATCACAGGCTGAATAAACGGTTGAAATATTTAGAACGTA
>Marker19575
GGACTGGAATTTTTATGCGCCGAAATCCTGCTGATTTTCGGCTCAAGTCTXXXXXXXXXXCCTCTTTATGTTGTTTGCTTTGTAAATGTTATTCTTTTTTTGTTCTCATT
GGACTGGAATTTTTATGCGCCGAAATCCTGCTGATTTTCGGCTCAAGTCTXXXXXXXXXXCCTCTTTATGTTGTGTGCTTTGTAAATGTTATTCTTTTTTTGTTCTCGTT
>Marker19858
AAAATCGATAAAAACTACACTCGTATCCCTCCCAGCTAGGACCTACGTGAXXXXXXXXXXAGACAGTCGACATTGCTTTAGTGACGTCACCTCTCTTTGTGACGTCACTG
AAAATCGATAAAAAACTACACTCGTATCCCTCCCAGCTAGGACCTACGTGXXXXXXXXXXAGACAGTCGACATTGCTTTAGTGACGTCACCTCTCTTTGTGACGTCACTG
>Marker20706
GCGAGGGGGATGTGAAAAGAATCATAGGAAGGGAGAGAAGATATTGGTGGXXXXXXXXXXAGTGGAGGATAAAAAGAACTTGGCAAATCACGCACAGCTAGAAGAAGTAA
GCGAGGGGGATGTGAAAAGAATCATAGGAAGGGAGAGAAGATATTGGTGGXXXXXXXXXXGAAAAGTGGAGGAAAAAAGAACTTGGGAAATCACGCACAGCTAGAAGTAA
>Marker25790
AAACGGATTAGAAAACCCTTGACGAAATTAGACCCATTAGTCCGTGAAATXXXXXXXXXXCGGTGAGCCAACGCCACAGCCGCCGCACAGGCTTCCAATTTCACGGATAT
AAACGGATTAGAAAACCCTTGACGAAATTAGACCCATTAGACCGTGAAAAXXXXXXXXXXCGGTGAGCCAACGCCACAGCCGCCGCACAGGCTTCCAATTTCACGGATAT
>Marker16599
GAACTTTCTCTTCCTCTTCTCTCTCCCAGTCTGCCACTCCCCTTCTCCCTXXXXXXXXXXTCACGGCAGAAGGCGCCCTGCCACTGATAAGGGAAAGCAGCGCGCCCAAG
GAACTCTCTCTTCCTCTTCTCTCTCCCAATCTCCCACTCCCCTTCTCCCTXXXXXXXXXXTCACGGCAGAAGGCGCCCTGCCACTGATAAGGGAAAGCAGCGCGCCCAAG
>Marker17082
AACAGAAGGTGAAGCAACAGATGGTGATACAAGGATAAAACTTGGATAAGXXXXXXXXXXACCATCAGGGGGTGGTTGCAGCAGGTGCGCAGAAAGTGAATGTTAGTTTC
AACAGAAGCTGAAGCAACAGATGGTGATACAAGGATAAAACAGGGATAAGXXXXXXXXXXACCATCAGGGGGTGGTTGCAGCAGGTGCGCAGAAAGTGGATGTTAGTTTC
>Marker12231
GGTTGAGGAACTTTCATCTCCACTAATTCACCTATAAACTACGTGGGTTTXXXXXXXXXXACGGAACTCTGAGGGAGGTGAGATGGCATCAAGAGATGGCGAGGTGTAAC
GGTTGAGGAACTTTCATCTCCACTAATTCACCTATAAACTACGTGGGTTTXXXXXXXXXXACGGAACTTTGAGGGAGGTGAGATGGCATCAAGAGATGTCGAGGTGTAAC
>Marker23805
CAGATAACGAATAAGATCCTCAAAGAAAAGGAATTGAACATCACTTTCGTXXXXXXXXXXCATAAACATCAACAACACCATCATCAACATAAATAACATCAACATCAAAA
CAGATAACGAATAAGATCCTCAAAGAAAAGGAATTGAACATCGCTTTCGTXXXXXXXXXXCATAAACATCAACAACACCATCATCAACATAAATAACATCAACATCAAAA
CAGATAACGAATAAGATCCTCAAAGAACAGGAATTGAACATCACTTTCGTXXXXXXXXXXCATAAACATCAACAACACCATCATCAACATAAATAACATCAACATCAAAA
>Marker14986
CTACTCGCCTGCCTGCTGATTCAATTATTTACCTATCTGCTGATCTAACTXXXXXXXXXXATTTACCTACGTAACTACTTATCTACTTACTTACCTGCTGATTTACCTAC
CTACTCACCTGCCTGCTGATTCAATTATTTACCTATCTGCTGATCTAACTXXXXXXXXXXATTTACCTACGTAACTACTTATCTACTTACTTACCTGCTGATTTACCTAC
>Marker21113
AGTTTATGAAACAATAGAAGTACAAATAAAATCTCAAGGTTCAAGAATATXXXXXXXXXXTTTAGTGATGCCTCTGTGCTTCAAGGTGTACAGCAAGCAAGGTGCGTATC
AGTTTATGAAACAATAGAAGTACAAATAAAATCTCAAGGTTCAAGAATATXXXXXXXXXXTTTAGTGATGCATCTGTGCTTCAAGGTGTACAGCAAGCAAGGTGCGTATC
>Marker17776
CCCACTGTCTCTTTCCTTTACCCCAAGTACTCATTCCTCCTGCCCCCTTCXXXXXXXXXXTTTTTTTGGGGGGGGGGCGGACTTTCAGGCATACTGTGGAGTGCTTTTGT
CCCACTGTCTCTTTCCTTTACCCCAAGTACTCATTCCTCCTGCCCCCTTCXXXXXXXXXXTTTTTTTTTTGGGGGGGCGGACTTTCAGGCATACAGTGAAGTGCTTTTGT
CCCACTGTCTCTTTCCTTTACCCCAAGTACTCATTCCTCCTGCCCCCTTCXXXXXXXXXXTTTTTTTTTTTGGGGGGGCGGACTTTCAGGCATACTGTGGAGTGCTTTTG
>Marker25498
GCCAAAGCACGAACAGAGAACCGCGCATCATTTCAACACGTACACACACAXXXXXXXXXXCGTTTGTTGCTCATCCATTGCATATGCACTTGTCTGTGTCAATCGCTGCT
GCCAAAGCACGAACAGAGAACCGCGCATCATTTCAACACGTACACACACAXXXXXXXXXXCATTTGTTGCTCATCCATTGCATATGCACTTGTCTGTGTCAATCGCTGCT
>Marker19974
CTAATTATTCTTCTTCCTTTCCTCCTCCTCCTCTACCTCCACTTCCATCTXXXXXXXXXXCTTCCTTCTCCCAAACGGGCGTAGGAGGAGGACAGAGAGAGGTTTATGGA
CTAATTATTCTTCTTCCTTTCCTCCTCCTCCTCCACCTCCACTTCCATCTXXXXXXXXXXCTTCCTTCTCCCAAACGGGCGTAGGAGGAGGACAGAGAGAGGTTTATGGA
>Marker24270
AGATGATCAAGTAAACTTTATTACTATAAGGCTTCTCAGCTTACAATCATXXXXXXXXXXGCAACCCAAAACAGCAGATATAAATCTTTTGCTTTTGTAACATACATAGG
AGATGATCAAGTAAACTTTATTACCATAAGGCTTCTCAGCTTACAATCATXXXXXXXXXXGCAACCCAAAACAGCAGATATAAATCTTTTGCTTTTGTAACATACATAGG
>Marker11921
GCATTATAAACAGGAGTGCCATAATATAGCAAAGAAAGTTCAAATGTAATXXXXXXXXXXGAATTTTGCCAACGCACTCACTCCCACTCCGGCCCTTTCATTTGCCGATA
GCATTATAAACAGGAGTGCCATAATATAGCAGAGAAAAGTTCAAATGTAAXXXXXXXXXXGAATTTTGCCAACGCACTCACTCCCACTCCGGCCCTTTCATTTGCCGATA
>Marker32095
TGAATCACGAAAGAAGGGAAAAAATAGAGACTACTCCACCAAAACGACGAXXXXXXXXXXCGACGCGGGACAAAACAAAACAAAACAGGATTCTTGGCGAAGGGGAATGC
TGAATCACGAAAGAAGGGAAAAAATAGAGACTACTCCACCAAAAAGGCGAXXXXXXXXXXCGACGCGGGACAAAACAAAACAAAACAGGATTCTTGGCGAAGGGGAATGC
>Marker10120
CCCCTGCAAGATCGATATAAAGCCCACAGAAATGAATAGAAATGACTTTGXXXXXXXXXXTGCGGAAGTGGTCCTCAGTGTCAAGGTGTTTTTTTTTTTTCCTATATTGT
CCCTTGCAACATCAATATAAAGCCCACAGAAATGAATAGAAATGACTTTGXXXXXXXXXXCTTTGCGGAAGTGGTCCTCAGTGTCAAGGTGTTTTTTTTTCCTATATTGT
>Marker11613
TGGCTGCCCCTGTCTGTCTGTCTGTCAGTCACCCTGTCCTCTGCTGTCTTXXXXXXXXXXCTAGAGCAGAAGGGGGAAAGAATTGATAGAGAGAGAGGAGGAGAAAACAA
TGGCTGCCCCTGTCTGTCTGTCTGTCAGTCACCCTGTCCTCTGCTGTCTTXXXXXXXXXXAGGGCAGGAGGGGGAAAGAATTGAGAGAGAGAGAGAGGAGGAGAAAACAA
TGGCTGCCCCTGTCTGTCTGTCTGTCAGTCACCCTGTCCTCTGCTGTCTTXXXXXXXXXXCTAGGGCAGAAGGGGGAAAGAATTGAGAGAGAGAGAGGAGGAGAAAACAA
>Marker24502
TGACAAGAGAAGCAATAGTAATGTCATTGAATGAATATGCAGATGATGGCXXXXXXXXXXAACAAAGATGTCAAATATGTACACTATTCATTGATCAAATCCTAGAGATC
TGACAAGAGAAGCAATAGTAATGTCATTGAATGAATATGCAAATGATGGCXXXXXXXXXXAACAAAGATGTCAAATATGTACACTATTCATTGATCAAATCCTAGAGATC
>Marker15429
AAGATGGATGTGGGGCAGGTGAAGAAGAGGAAGAAGAGGTAGAAGAAGTAXXXXXXXXXXGAGAAGAAATAAGAAAAAGTGGAATAATGATGACAAGAAGAGAGATGGAA
AAGGTGGATGTGGAGCAGAGGAAGAAGAGGAAGAAGAGGTAGAAGAAGTAXXXXXXXXXXGAGAAGAAATAAGAAAAAGTGGAATAATGATGACAAGAAGAGAGATGGAA
>Marker12813
TCTGGAAGCGGGCGTGAGGCTGGTAGTTGGGCGAGGTCACGGGGTCAAATXXXXXXXXXXGGAGAGAAAGGAAGAAAGAGTTGGAAAAAGACGGAGAAAGTAAGATTTTT
TCTGGAAGCGGGCGTGAGGCTGGTAGTTGGGCGAGGTCACGGGGTCAAATXXXXXXXXXXAGAGAAAGGAAGAAAGAGTTGGAAAAAGACGGAGAAAGTAAGATTTTTTT
>Marker16893
TGTGGAAAGGGTTTTTGGTGGAGGGGAGGAAACTGTGTCACTTTTTTTGTXXXXXXXXXXAATTTATTTCTTCTCTCTCTATCTCCCTCTTCCTTCGTAATCAACGGCAT
TAAATGTGGAAAGGGTTTTTGGTGGAGGGGAGGAAACTGTTTCACTTGTTXXXXXXXXXXAATTTATTTCTTCTCTCTCTATCTCCCTCTTCCTTCGTAATCAACGGCAT
>Marker26105
GACCGCCAGTTGAAAACTCTCTTCGACCGAGATTTTGCAGCCATTAGAGTXXXXXXXXXXAAATCTTTCGAAATTCTTCCAAGACAAAAAGAGACCAAAATCGCCATCCT
GACCGCCAGTTGAAAACTCTCTTCGACCGAGATTTTGCAGCCATTAGAGTXXXXXXXXXXAATCTTTCGAAATTCTTCGAAGACAAAAAAGAGACCAAAATCGCCATCCT
>Marker17811
TCAACTAAGTAATTACAAAATTATAAGAAAATAATGGAGCGGTGACACTGXXXXXXXXXXTCCCTTTAGTGACTAAGCACTTGTAAGGGCGTACGTTGTAAACAAACTCG
TCAACTAAGCAATTACAAAATTATAAGAAAATAGTGGAGCGGTGACACTGXXXXXXXXXXTCCCTTTAGTGACTAAGCACTTGTAAGGGCGTACGTTGTAAACAAACTCG
>Marker17354
AGTGGAGAGAAAATGGGACGATTGGCCGTGTGAGTGTGTCGTCATCGTGCXXXXXXXXXXGAAGGGAAAGGGGAGCGGCAGAGAAAGAGAAATCAGGCAAATGAGGAATG
AGTGGAGAGAAAATGGGACGATTGGTCGTGTGAGTGTGTCGTCATCGTGCXXXXXXXXXXGAAGGGAAAGGGGAGCGGCAGAGAAAGAGAAATCAGGCAAATGAGGAATG
>Marker15768
TCTCGGTCTCTCGTTCTCGCACCCTTTCCCTTTCCCTCTCCCTCTGTCTCXXXXXXXXXXGGAGGGATAGGGGCGACCGTCCCTCTACCAACGTGAATCCCCACGGTTCA
TTTCGGTCTCTCGTTCTCGCACCCTTTCCCTCTCCCTCTGCCTCTACCTCXXXXXXXXXXGGAGGGATAGGGGCGACCGTCCCTCTACCAACGTGAATCCCCACGGTTCA
>Marker22208
TATTTCCTTTGCATATATTTCTCTTACTCCCAGACCCCCTTCAAGTCTCGXXXXXXXXXXGCTTTCAACGCGGGGTTCTAAATGCAGTGCTTGTTCTCGGGTGACGTGTG
TATTTCTTTTGCATATATTTCTCTTACTCCCAGACCCCCTTCAAGTCTCGXXXXXXXXXXGCTTTCAACGCGGGGTTCTAAATGCAGTGCTTGTTCTCGGGTGACGTGTG
>Marker35360
ACTGTATTTTAGCTTGTTCAATGCTAGTAACTTCCTTTTCAGATTGGTAGXXXXXXXXXXTCATCTGCTGAACACAGCATTACTGGTCTCATCCAATAATTGGCTTTCAA
ACTGTATTTTAGCTTGTTCAATGCTAGTAACTTCCTTTTCAGATTGGTAGXXXXXXXXXXATCTGCTGAACACAGCATTACTGCAATCTCATCCAATAATTGGCTTTCAA
>Marker23103
GTAGAGAGAACAGCTGTTCAGCCAAAGCCAATACGTGTGTGTGCTGCTATXXXXXXXXXXTCTCTTTCTTTCTCTCTTTGTTTGTTGACATTCTACATTGGACCAGAGCT
GTAGAGAGAACAGCTGTTCAGCCAAAGCCAATACGTGTGTGTGCTGCTATXXXXXXXXXXTCTCTTTCTTTCTCTCTTTGTTTGTTGACATTCTACATTGGACTAGACTT
>Marker17407
TCCTTTATTCCTGACCTTTCCAATCCCCCTCTTCTCACCCCTTCAACACTXXXXXXXXXXTCTCCTCACATCCCTTCCATACACTTCCAATCCCTCTTTCCCCAAATCCC
TCCTTTATTCCTGACCTTTCCAATCCCCCCTCCCTCTTCTCACCCCTTCAXXXXXXXXXXTCTCCTCACATCCCTTCCACACACTTCCAATCCCTCTTTCCCCAAATCCC
>Marker25333
TTGAACTAATGAATCTGACACTCTCTATTTTGTCCTGATTGGAGGCGGCTXXXXXXXXXXCAAGGACTGAGAAAGAGAAAGGAAATGAATAAAATGATATCGAGAACTTG
TTGAACTAATGAATCTGACACTCTCTATTTTGTCCTGATTGGAGGCGGCTXXXXXXXXXXCAAGGACTGGGAAAGAGAAAGGAAATAAATAAAATGATATCGAGAACTTG
>Marker20179
CCGTGACTACTTCGTTCATCATTGTTGCTGTATTTTCCACTTACTAATTCXXXXXXXXXXGATCGCCACAGCCAATAGACCTCGATATTCCAATAAATATTTACTCCCTC
CCGTGACTACTTCGTTCATCATTGTTGCTGTATTTTTCACTTACTAATTTXXXXXXXXXXGATCGCCACAGCCAATAGACCTCGATATTCCAATAAATATTTACTCCCTC
>Marker18346
CATATTATTACACATTTTCACGTGGTTATGAACATTTCACTGACAATGTCXXXXXXXXXXATTCTCCCCAGATGTCCCGATACCTGGATCTGCTTCAAGCTCACCATCTC
CATTTTATTACACATTTTCACGTGGTTATGGAAATTTCACTGACAATGCCXXXXXXXXXXATTCTCCCCAGATGTCCCGATACCTGGATCTGCTTCAAGCTCACCATCTC
>Marker16932
GATGCTGGAGGTCGTCTTGTTTACTTTCCGTGCTCGTCGATGTCTGTATTXXXXXXXXXXATTCCCCGTCACCCTCCATTTCGGTGTGTGTCACGTTTTCTCACGGATAA
GATGCTGGAGGTCGTCTTGTTTACTTTTCGTGCTCGGCGATGTCTGTATTXXXXXXXXXXATTCCCCGTCACCCTCCATTTCGGTGTGTGTCACGTTTTCTCACGGATAA
>Marker30428
CCTGTCTGCCTGTCGTCGTTCAGCTGCTTGTCTCCGTCTTTCCTGTCAGCXXXXXXXXXXTGGTGACGAGGTGCTTGTGGAACCATCTGTGTGTAAAATCAATTACGAAA
CCTGTCTGCCTGTCGTCGTTCATCTGCTTGTCTCCGTCTTTCCTGTCAGCXXXXXXXXXXTGGTGACGAGGTGCTTGTGGAGCCATCTGTGTGTAAAATCAATTACGAAA
>Marker16917
TCTCTGTATGATCCCTTCCACATTTTTTCTTACTCCTTTCTTTTTCTTTTXXXXXXXXXXCTCTAGAGAAATTTTATGCAGAAAATAAAAAAGGCAAGAGGATATACGCT
TCTCTGTATGATCCCTTCCACATTTTTTCTTACTCCTTTCTTTTTCTTTTXXXXXXXXXXCTCTAGAGAATTTTTATGCAGAAAATAAAAAAGGCAAGAGGATATACGCT
>Marker15427
AAACACGAACAATATTTTAGACGGGTAACGAGAGAGAAAGAAAGAAAGAAXXXXXXXXXXTTATAGATCGTGTTTGGAGATGCGGGAAAAGGTTCTATGTGATTTTCCGT
AAACACGAACAATGTTTTGGACGGGTAACGAGAGAGAAAGAAAGAAAGAAXXXXXXXXXXTTATAGATCGTGTTTGGAGATGCGGGAAAAGGTTCTATGTGATTTTCCGT
>Marker24135
TAAAGAAGCACACGCGCGCACTCAAACACGCAAACACACACACACACACAXXXXXXXXXXAGCGGAGACGGGACGCGGACGGTAAACTGCGTAGATATGGACACGTTCGG
TAAAGAAGCACACGCGCGCGGACTCAAACACGCAAACACAGACACACACAXXXXXXXXXXAGCGGAGACGGGACGCGGACGGTAAACTGCGTAGATATGGACACGTTCGG
>Marker24839
TCTGCAAGTTTTCGAGTTCCTGAATAGATATAAGAAGAAAGAACGAACATXXXXXXXXXXCTGCGTCGATAAGGGCGGAATTTGCGTGAAAGACAGCTGCCCAAACACCC
TCTGCAAGTTTTCGAGTTTCTGAATAGATATAAGAAGAAAGAACGAACATXXXXXXXXXXCTGCGTCGATAAGGGCGGAATTTGCGTGAAAGACAGCTGCCCAAACACCC
>Marker18735
TTGGTAAAACGTAACCCTTACTTAGTTATGATGATATATAATTCTAAGGGXXXXXXXXXXTGAAGAAAACGGCGTAATTAGCCGTAAAAACTATTATAAATGATCAAAGA
TTGGTAAAACGCAACCCTTACTTAGTTATGATGATATATAATTCTAAGGGXXXXXXXXXXTGAAGAAAACGGCGTAATTAGCCGTAAAAACTATTATAAATGATCAAAGA
>Marker28464
ATCTACATCTATATTAGGCGTCTTTTATCCCCAAGGAGAGCGGCCAAATGXXXXXXXXXXAGATGAATAAGAAGAAGACGAAAAAAGGAGGAAGAAGAACAGTAATATTA
ATCTACATCTATATTAGGCGTCTTTTATCCCCAAGGAGAGCGGCCAAATGXXXXXXXXXXTGAATAAGAAGAAGACGAAAAAAGAAGGAGGAAGAAGAACAGTAATATTA
>Marker20058
ACAGAATATAGAAGAAAGGGAGAAATAAACCATACACCTGTTTTATGTGGXXXXXXXXXXAAAAAAATTGTGGGGAGACGTAAATGTCGTGTAAATCGAGTAAGACTCTT
ACAGAATATAGAAGAAAGGGAGAAATAAACCATACACCTGTTTTACGTGGXXXXXXXXXXAAAAAAATTGTGGGGAGACGTAAATGTCGTGTAAATCGAGTAAGACTCTT
>Marker24126
CTGACCCCTAGTACATAAATTACATATCTCATTCTTATAGCACCTTATCTXXXXXXXXXXTAATTATTGTTGTTTTCGGTTTTATTGTTGTTGTTTTTTTTAGATTATTA
CTGACCCCTAGTACATAAATTACATATCTCATTCTTATAGCACCTTATCTXXXXXXXXXXTATAATTATTGTTGTTTTCGGTTTTATTGTTGTTGTTTTTTAGATTATTA
>Marker28038
AAACTGGAAGTACATCTCCCAGTAATGGTCAGTGAAATGATGGTAATTATXXXXXXXXXXGTAAGAAGGATTATAGTAATAAAAACAGAATGACAAAAATGATAGCAATG
AAACTGGAAGTACATCTCCCAGTAATGGTCAGTGAAATGATGGTAATTATXXXXXXXXXXGTAAGAAGGATTATAGTAATAAAAACAGAATGACAAAAATGACAGCAATG
AAACTGGAAGTACATCTCCCAGTAATGGTCAGTGAAATGATGGTAATTATXXXXXXXXXXGTAAGAAGGATTATAGTAATAAAAACAGAATAACAAAAATGATAGCAATG
>Marker15548
TAATGATAATATCACTACCATTATCATCATTGTTATTATTGCTGTTGTTGXXXXXXXXXXATGAGCACCCCCTCCTTCTCCCTTTCTCCTTACCCATCAGTTTTTCCTCT
TAATGATAATAATATCACTACCATTATCATCATTGTTATTATTGCTGTTGXXXXXXXXXXATGAGCACCCCCTCCCTCTCCCTTTCTCCTTACCCACCAGTTTTTCTTCT
>Marker24362
ACAATTACCGCCTCAGAAGCTTGCTATTAGTTATCTAAAAACTGTTCACAXXXXXXXXXXTCGCAAAAGATACTGTTCTTCTCAACGAATAACCAAATGAGCTATAGCAA
CAATTACCGCCTCAGAAGCTTGCTATTAGTTATCTAAAAACTGTTCACAAXXXXXXXXXXTCGTAAAAGATACTGTTCTTCTCAACGAATAACCAAATGAGCTATAGCAA
>Marker13729
GTAAACAGAGGGAGTGGGTGAGGATAATGAGCGCTGTTGTGGGATTGGATXXXXXXXXXXAAGCACCGCCGGCTTGGGTGCTTCGTTGTTGATCATATTCCTGCGGTGGT
GTAAACAGAGGGAGTGGGTGAGGATAATGAGCGCTGTTGTGGGATTGGATXXXXXXXXXXAAGCACCGCCGGCTTGGGTGCTTCGTTGTTGATCATATTCCTGCGGTGAT
>Marker21063
GGGGAATAGGATGAAGATGAGGAGGAGATGAGATGGAAGAAGAGAGTGAGXXXXXXXXXXAGGACGAGGAGGAAGAGGGGGAGGAGGAAAATAGTGAAGAAGAGGAGAGA
GGGGAATGGGATGAAGATGAGGAGGAGATGAGATGGAAGAAGAGAGTGAGXXXXXXXXXXAGGACGAGGAGGAAGAGTAGGAGGAGGAAAATATTGAAGAAGAGGAGAGA
>Marker16236
AGGGAGGGGGAAAGGGTGGAGCGAGGGAGAGAGGAGGAAAGAAAGGGAGAXXXXXXXXXXAAGGAGGAGACATAAGACCGAGAAAATAATGAAGTAGGAAGGGATGGAGA
AGGGAGGGGGAAAGAGTGGAGCGAGGGAGAGAGGAGGAAAGAAAGGGAGAXXXXXXXXXXGACGAAGGAGGAGACATAAGACCGAGAAAATAAGTAGGAAGGGATAGAGA
>Marker35345
TTACTGCTCTGCGCCTCACCTGCACACACACAAATACGCACACGCACATAXXXXXXXXXXAAGAAGAATGAGAACAATCAGAAGAAGAAAGAAGAACGAAAAAGAGAATA
TTACTGCTCTGCGCCTCACCTGCACACACACAAATACGCACACGCACATAXXXXXXXXXXAAGAAGAATGAGAACAATCATAAAAAGAAAGAAGAACGAAAAAGAGAATA
>Marker19069
CTGATTGACAAGTAGATACTTAGATAGATGGATGAGGTGATAGATAGATAXXXXXXXXXXATGAGTAGATAATTAGTATATATATAGATATTGAAAGATTGATTTGTAGA
CTGATTGACAGGTAGATACTTAGATAGATGGATGAGGTGATAGATAGATAXXXXXXXXXXATGAGTAGATAATTAGTATATATATAGATATTGAAAGATTGATTTGTAGA
>Marker30360
GCTCCATTTTTTGTTTGTTGTTTTGCCAGTTCATCCACCACCTCCCCTTCXXXXXXXXXXGGTCGGGAGAGGCTATGGAACAAGTAAGTAAATTTAGATTCAAAATTGTT
TCTCCATTTTTTGTTTGTTGTTTTGCCAGTTCATCCACCACCTCCCCTTCXXXXXXXXXXGGTCGGGAGAGGCTATGGAACAAGTAAGTAAATTTAGATTCAAAATTGTT
>Marker21822
AGTCACACACCTCGTTATCATTTGCTTTTTCGGATCTTGTTTTTTTTTCAXXXXXXXXXXCACTTATTTCTGTACCAGAAGAAATTTGCGATTTTGATATTTTTTCGCGG
AGTCACACACCTCGTTATCATTTGCTTTTTCGGATCTTGTTTTTTTCCTCXXXXXXXXXXTCACTTATTTCTGTACCAGAAGAAATTTGCGATTTTGATATTTTTCGCGG
>Marker18410
GGGAGAGAAGGAGAGAGAGAAAGCTTGAGTGAAGAAGCTCGTGTAGACACXXXXXXXXXXAAAGTATGTGAACAAGAATTTACAATATATATCAATCGCTTATGTTACGT
GGGAGAGAAGGAGAGAGAGAAGCTTGAGTGAAGAAGCTCGTGTAGACACTXXXXXXXXXXAAAAAAGTATGTGAAGAATTTACAATATATATCAATCGCTTATGTTATGT
>Marker22325
GATACTTGTCTGTTTCTCTCTCTTGATCTTTCCACGTATTTCTGGGAGGAXXXXXXXXXXTGTCAGTCTCTCTGTTTATTCATTTGTCTTTCCACGTATCTGTTTGCTTA
GATACTTGTCTGTTTCTCTCTCTTGATCTTTCCACGTATTTCTGGGAGGAXXXXXXXXXXTGTAAGTCTCTCTGTTTATTCATTTGTCTTCCCACGTATCTGTTTGCTTG
>Marker19909
GCTAAAGCAAAAGGCAGAATGAGGCCATCTTGCTGCTTTATGTCTAGATTXXXXXXXXXXTCAGAATGAGTCGTGGAAATGGCAGGTGCACAAAAATTCGAGTCTGCTTC
GCTAAAGCAAAAGGCAGAATGAGGCCATCTTGCTGCTTTATGTCTAGATCXXXXXXXXXXTCAGAATGAGTCGTGGAAATGGCAGGTGCACAAAAATTCGAGTCTGCTTC
>Marker21861
CTTTATTATCATTTTAGTAACGTCATTATTTTTATTGCTATTACCATCAAXXXXXXXXXXTTATTATTGTTGTTATTGTAGCTGTTATCACTAATATTATTATCAACACT
TATCTTTATTATCATTTTAGTAACGTCATTATTTTTATTGCTATTACCATXXXXXXXXXXTTATTATTGTTGTTATTGTAGCTGTTATCACTAATATCATTATCAACACT
>Marker22756
TCACTGCAGAGGGACGCCGGGCTGAGGGAGGCACGAGAGCGAGAGAGCGAXXXXXXXXXXATACTAGGAAGAAGCCTGATAACGCAAAGGAATGCAAACAAGGCAAAATA
TCACTGCAGAGGGACGCCGGGCTGAGGGAGGCACGAGAGCGAGAGAGCGAXXXXXXXXXXATACTAGGAAGAAGCCTGATAACGCAAAGGAATGCAAACAAGACAAAATG
>Marker16191
GCCTGGAATCTGTTGCAGGTCTGAGGGATCGGTTGGTGTTGAGCGCGGGGXXXXXXXXXXTGGTGGTGGTGTTATTACTGCTGTTTTTATTATTGTTATCATATTTGGTA
GCCTGGAATCTGCTGCAGGTCTGAGGGATCGGTTGGTGTTGAGCGCGGGGXXXXXXXXXXTGGTGGTGGTGTTATTACTGCTGTTTTTATTATTGTTATCATATTTGGTA
>Marker31114
TTATAATTGCATCCGGAGCAGCTGTGATATCGGGTCAAGTTTTTTTTTTTXXXXXXXXXXGTTTTCTCAAAAGGATGTCACAGAGGGAGATTGACGTCATTTGTGTCAAT
TTATAATTGCATCCGGAGCAGCTGTGATATCGGGTCAAGTTTTTTTTCTTXXXXXXXXXXGTTTTCTCAAAAGGATGTCACAGAGGGAGATTGACGTCATTTGTGTCAAT
>Marker8050
ACACACATACAAATAAAAATACACACACCTCTCATCCCAGGTGACGTTCCXXXXXXXXXXTATCTGTGTATGTGTGTGTGTGGGGGGGAGGGGGTCTATGTGTAGGTATA
ACACACACACACAAATAAAAATACACACACCTCTCATCCCAGGTGACGTTXXXXXXXXXXCTGTGTATGTGTGTGTGTGGGGGGGGGGAGGGGGTCTATGTGTAGGTATA
>Marker20162
AATCATTATCAGTACCATCATTATCATTACCCTCATCACCACTATTATCAXXXXXXXXXXGAATGCGTATATATGTAAGGCCTTTTCTGTTGCATCGCGAAACACAATAC
AATCATTATCAGTACCATCATTATCATTACCCTCATCACCACTATTATCAXXXXXXXXXXATATCTATGAATGCGTAAGGCCTTTTCTGTTGCATCGCGAAACACAATAC
>Marker28028
CAACTCAAGGGAAATCTGGCGGCGAGTTTCCGAAGAATAATCAATTCTTAXXXXXXXXXXGAGAGAGAGAAACAGACAGACACACAGAGACGACTAAGACAAACCTTGGG
CAACTCAAGGGAAATCTGGCGTCGAGTTTCCGAAGAATAATCAATTCTTAXXXXXXXXXXGAGAGAGAGAAACAGACAGACACACAGAGACGACTAAGACAAACCTTGGG
>Marker19911
CATTATTATGATAATAACTTTTTTTTCCGTTTGACCGTTACCGTTACCATXXXXXXXXXXTGGGATTATCATAACTTTTATTGTTATCATCATTGTCATTATCATTATCA
CATTATTATGATAATAACTTTTTTTCCGTTTGACCGTTACCGTTACCATTXXXXXXXXXXTGGGATTATCATAACTTTTATTGTTATCATCATTGTCATTATCATTATCA
[truncated: 17,571 more rows]
