# Supplementary material for: Genome survey and high-density genetic map construction provide genomic and genetic resources for the Pacific White Shrimp Litopenaeus vannamei
Source: Sci Rep. 2015 Oct 27;5:15612. doi: 10.1038/srep15612 (PMC4621519; doi:10.1038/srep15612)
Supplement: Supplementary Table S4 [file srep15612-s6.xls]

## Sheet: Sheet1
Table S4:Analysis of markers with marker interval less than 5 cM. Gap <=5 represented the marker interval less than 5 cM, the frequency of marker with Gap <=5 in sex average map, female map and male map were shown in table
Linkage group ID	sex average map	female map	male map
	Gaps<=5	Gap <= 5	Gap <= 5
LG1	0.9784	0.98	0.97
LG2	0.9759	0.89	0.84
LG3	0.9824	0.97	0.98
LG4	0.94	0.9	0.93
LG5	0.9796	0.82	0.83
LG6	0.9808	0.85	0.95
LG7	0.9709	1	0.8
LG8	0.8974	0.87	0.86
LG9	0.9793	0.96	0.97
LG10	0.9648	0.88	0.87
LG11	0.9358	0.97	0.84
LG12	0.967	0.93	0.78
LG13	0.9838	0.96	0.97
LG14	0.9	0.8	0.87
LG15	0.995	0.9	0.99
LG16	0.9881	0.97	0.9
LG17	0.9894	0.99	0.96
LG18	0.9569	0.91	0.94
LG19	0.9835	0.9	0.97
LG20	0.9822	0.88	0.96
LG21	0.92	0.89	0.93
LG22	0.9554	0.9	0.91
LG23	0.9216	0.85	0.88
LG24	0.9592	0.81	0.94
LG25	0.9831	0.97	0.91
LG26	0.968	0.94	0.96
LG27	0.9769	0.94	0.95
LG28	0.9667	0.95	0.97
LG29	0.9864	0.96	0.96
LG30	0.9596	0.96	0.72
LG31	0.9828	0.97	0.96
LG32	0.9591	0.96	0.8
LG33	0.9889	0.97	0.86
LG34	0.9864	0.96	0.97
LG35	0.934	0.91	0.93
LG36	0.9803	0.96	0.95
LG37	0.9608	0.97	0.95
LG38	0.9368	0.91	0.93
LG39	0.9189	0.85	0.87
LG40	0.9677	0.95	0.95
LG41	0.9725	0.98	0.82
LG42	0.984	0.97	0.97
LG43	0.9831	0.97	0.95
LG44	0.9892	0.98	1
Total	0.965286	0.93	0.91
