# Supplementary material for: Genome survey and high-density genetic map construction provide genomic and genetic resources for the Pacific White Shrimp Litopenaeus vannamei
Source: Sci Rep. 2015 Oct 27;5:15612. doi: 10.1038/srep15612 (PMC4621519; doi:10.1038/srep15612)
Supplement: Supplementary Table S6 [file srep15612-s7.xls]

## Sheet: Sheet1
Table-S6 Phenotype data of sequenced individuals.
Individual name	body length (mm)	body weight (g)
1	119.63	21.02
2	110.17	19.88
3	110.99	19.66
4	110.08	21.86
5	115.59	19.73
6	116.05	20.59
7	124.44	25.04
8	122.88	25.86
9	117.94	23
10	126.07	26.94
11	118.87	22.45
12	125.94	28.79
13	130	28.53
14	105.14	15.52
15	120.6	22.48
16	111.42	18.59
17	118.98	22.82
18	117.58	21.06
19	114.6	18.23
20	124.7	25.55
21	121.78	24.69
22	117.5	21.85
23	119.37	22.21
24	119.3	21.45
25	113.26	18.02
26	111.2	16.58
27	122.46	24.67
28	104.48	14.17
29	112.05	18.09
30	116.86	19.99
31	120.45	22.2
32	103.96	13.99
33	118.72	20.5
34	122.23	22.41
35	131.37	27.16
36	120.32	20.79
37	123.08	22.05
38	123.47	22.89
39	119.84	22.3
40	108.58	17.43
41	107.46	14.91
42	118.94	19.21
43	108.82	16.25
44	124.24	24.7
45	112.31	18.88
46	110	16.58
47	117.65	21.03
48	120.37	21.73
49	114.37	19.48
50	107.16	14.95
51	121.68	24.43
52	121.4	23.15
53	118.25	19.37
54	123.89	24.15
55	110.61	16.45
56	114.19	18.91
57	119.85	20.43
58	118.65	21.22
59	128.86	26.6
60	119.92	21.92
61	109.26	15.99
62	117.08	19.93
63	118.49	24.13
64	116.11	20.06
65	124.94	25.72
66	120.09	20.98
67	117.48	20.6
68	108.75	15.31
69	114.13	19.47
70	116.25	19.71
71	111.96	17.82
72	112.88	19.03
73	99.61	12.66
74	117.31	17.88
75	112.06	17.55
76	110.54	17.03
77	116.63	18.14
78	121.6	21.47
79	120.19	21.94
80	116.49	19.25
81	111.61	17.52
82	118.86	19.73
83	115.66	18.98
84	124.45	24.15
85	101.82	12.47
86	121.12	21.75
87	124.37	24.29
88	119.22	21.27
89	116.61	21.11
90	117.12	19.92
91	122.11	22.7
92	126.71	24.7
93	121.61	20.9
94	106.75	16.89
95	110.11	15.79
96	105.99	13.94
97	136.52	26.03
98	111.02	16.64
99	119.29	20.74
100	118.01	19.56
101	117.92	20.02
102	122.62	21.43
103	122.89	23.34
104	126.24	25.14
105	119.65	20.54
106	120.41	13.79
107	119.78	21.71
108	124.75	23.54
109	110.54	16.67
110	114.54	19.48
111	120.62	22.28
112	116.98	19.83
113	125.8	24.92
114	117.68	19.97
115	119.66	20.56
116	110.37	14.32
117	79.21	5.99
118	106.55	14.43
119	91.53	9.96
120	111.34	20.08
121	117.13	20.5
122	119.14	21.52
123	120.01	22.2
124	122.88	23.62
125	112.65	18.86
126	115.93	19.22
127	119.47	19
128	99.8	11.93
129	120.74	24.02
130	118.93	19.87
131	123.12	22.77
132	121.23	20.77
133	123.63	21.33
134	121.82	22.49
135	122.49	22.28
136	119.08	20.92
137	120.11	21.04
138	120.26	21.78
139	117.23	19.72
140	109.73	17.04
141	125.31	23.53
142	124.21	18.84
143	129.81	26.25
144	118.02	21.35
145	129.21	26.3
146	121.74	20.51
147	120.51	21.32
148	118.71	20.67
149	121.5	17.4
150	114.3	23.83
151	109.54	15.53
152	124.63	22.91
153	120.93	21.7
154	110.59	11.4
155	100.59	12.5
156	102.54	13.71
157	107.05	14
158	124.25	25.38
159	120.97	22.17
160	123.46	23.84
161	121.66	23.37
162	116.47	19.61
163	123.34	24.88
164	119.03	19.91
165	130.54	27.85
166	108.48	16.17
167	126.99	24.46
168	118.38	20.38
169	114.78	18.69
170	121.85	21.9
171	124.47	23.21
172	109.38	16.61
173	119.76	21.8
174	122.04	22.7
175	122.18	22.61
176	120.13	21.54
177	124.74	23.57
178	118.7	20.48
179	111.22	17.68
180	119.54	21.98
181	107.39	15.24
182	106.55	15.14
183	98.05	10.86
184	122.29	23.39
185	112.96	19.31
186	121.16	22.48
187	109.61	16.56
188	115.53	20.92
189	112.64	16.87
190	121.84	21.6
191	118.92	20.72
192	117.85	19.74
193	115.49	22.6
194	102.95	14.21
195	115.89	20.39
196	124.97	24.2
197	117.58	19.36
198	112.47	21.94
199	122.34	23.24
200	112.5	17.5
201	104.6	14.44
202	117.4	20.11
203	119.87	20.97
204	127.2	26.62
205	126.37	26.93
